# Supplementary material for: Chronic DNA Replication Stress Reduces Replicative Lifespan of Cells by TRP53-Dependent, microRNA-Assisted MCM2-7 Downregulation
Source: PLoS Genet. 2016 Jan 14;12(1):e1005787. doi: 10.1371/journal.pgen.1005787 (PMC4713100; doi:10.1371/journal.pgen.1005787)
Supplement: S1 Dataset — (XLSX) [file pgen.1005787.s008.xlsx]

## Sheet: Sample_info
Sample name	Description
5G1-P2	WT MEFs, P2
5G4-P2	Chaos3 MEFs, P2
5H5-P2	Chaos3 MEFs, P2
5H6-P2	WT MEFs, P2
WT-C1	WT MEFs, P2, treated with 0uM HU for 48h
WT-C2	WT MEFs, P2, treated with 0uM HU for 48h
WT-T1	WT MEFs, P2, treated with 200uM HU for 48h
WT-T2	WT MEFs, P2, treated with 200uM HU for 48h
5G1-P3	WT MEFs, P3
5G4-P3	Chaos3 MEFs, P3
5H5-P3	Chaos3 MEFs, P3
5H6-P3	WT MEFs, P3
5G1-P4	WT MEFs, P4
5G4-P4	Chaos3 MEFs, P4
5H5-P4	Chaos3 MEFs, P4
5H6-P4	WT MEFs, P4
5G1-P5	WT MEFs, P5
5G4-P5	Chaos3 MEFs, P5
5H5-P5	Chaos3 MEFs, P5
5H6-P5	WT MEFs, P5

## Sheet: Raw_data_all
miRNA name	miRNAsequence	5G1-P2	5G4-P2	5H5-P2	5H6-P2	WT-C1	WT-C2	WT-T1	WT-T2	5G1-P3	5G4-P3	5H5-P3	5H6-P3	5G1-P4	5G4-P4	5H5-P4	5H6-P4	5G1-P5	5G4-P5	5H5-P5	5H6-P5
>mmu-let-7g	TGAGGTAGTAGTTTGTACAGTT	42984	48713	45152	47879	36492	35805	39094	43054	32691	36220	35755	37013	23058	34226	43096	39856	47010	25474	49693	42872
>mmu-let-7i	TGAGGTAGTAGTTTGTGCTGTT	175984	211132	191189	205089	164911	160270	184027	169059	159147	182237	168851	188598	198425	190258	249191	234636	213251	111307	220423	206498
>mmu-mir-1a-1	TGGAATGTAAAGAAGTATGTAT	36	58	43	80	3	4	5	5	3	12	15	21	1	9	3	2	5	1	1	5
>mmu-mir-15b	TAGCAGCACATCATGGTTTACA	511	591	515	551	520	545	594	539	379	457	372	446	433	338	431	394	403	160	289	382
>mmu-mir-23b	ATCACATTGCCAGGGATTACC	705	952	978	1074	562	531	833	808	610	801	729	793	827	916	1103	948	977	603	1391	1142
>mmu-mir-27b	TTCACAGTGGCTAAGTTCTG	121287	167006	154251	163468	123834	116689	173835	163229	106278	142396	125529	130936	130833	158639	189290	172805	170662	110004	225896	196246
>mmu-mir-29b-1	TAGCACCATTTGAAATCAGTGTT	743	805	737	908	821	773	989	1079	623	631	658	711	1038	798	985	848	698	361	773	611
>mmu-mir-30a	TGTAAACATCCTCGACTGGAAGCT	40338	52065	46893	52812	49656	47500	62320	60168	38907	42906	40765	48553	31363	31937	38425	37979	49293	24399	48501	53098
>mmu-mir-30b	TGTAAACATCCTACACTCAGCT	826	1036	1075	1119	517	508	602	657	528	673	641	606	1361	1158	1296	1141	830	559	1199	809
>mmu-mir-99a	AACCCGTAGATCCGATCTTGT	4180	4868	5510	5390	352	464	494	421	1971	2358	2234	1956	1417	1755	1646	1580	1597	777	1568	1199
>mmu-mir-99b	CACCCGTAGAACCGACCTTGCG	216092	262926	237482	250921	82349	101821	91755	90620	143055	175370	163418	163370	133482	160906	138386	154046	127520	64480	132308	118106
>mmu-mir-101a	GTACAGTACTGTGATAACTGA	1449	1843	1895	1856	899	820	1301	1210	1134	1598	1381	1386	1964	2173	2568	2191	2449	1675	3453	2505
>mmu-mir-124-3	TAAGGCACGCGGTGAATGCC	2	0	1	2	0	1	0	0	0	0	1	1	0	0	0	0	0	0	0	1
>mmu-mir-125a	TCCCTGAGACCCTTTAACCTGT	47455	59225	60074	62962	8390	9733	11644	10373	33707	39841	32445	32941	16559	34305	30753	33270	38358	23362	48565	36292
>mmu-mir-125b-2	TCCCTGAGACCCTAACTTGTGA	57009	71191	66436	69973	26214	27013	33773	32266	37766	44025	40447	45134	45164	45860	51204	50347	37766	22267	49590	42676
>mmu-mir-126	CATTATTACTTTTGGTACGCG	350	458	472	520	326	344	476	464	339	384	384	386	388	357	504	442	505	222	522	507
>mmu-mir-127	TCGGATCCGTCTGAGCTTGGCT	173096	221137	196743	212992	125964	123691	149727	141613	145292	174807	158107	182198	133514	132491	161621	164595	178423	95835	207927	200517
>mmu-mir-128-1	TCACAGTGAACCGGTCTCTTT	623	756	747	881	284	238	249	234	417	432	437	479	182	220	275	275	348	175	380	381
>mmu-mir-130a	CAGTGCAATGTTAAAAGGGC	2144	2603	2385	2686	1746	1671	2121	2081	1321	1756	1489	1779	1510	1592	1872	1996	1907	1091	2270	2019
>mmu-mir-9-2	TCTTTGGTTATCTAGCTGTATGA	1203	954	897	775	234	243	278	281	438	455	324	269	382	296	324	242	348	152	310	217
>mmu-mir-132	TAACAGTCTACAGCCATGGTCG	592	829	711	695	706	669	774	831	954	846	775	900	420	394	417	459	1042	424	816	844
>mmu-mir-133a-1	TTTGGTCCCCTTCAACCAGCTGT	44	61	83	129	6	2	4	5	9	20	8	18	2	6	9	11	11	2	5	3
>mmu-mir-134	TGTGACTGGTTGACCAGAGGGG	3136	3768	3632	3917	2835	2632	2499	2438	1917	2114	2203	2349	2703	2137	3005	2630	2545	1285	2672	2282
>mmu-mir-135a-1	TATGGCTTTTTATTCCTATGTGA	98	96	100	111	14	24	20	24	47	53	65	53	68	73	65	59	39	15	37	39
>mmu-mir-136	CATCATCGTCTCAAATGAGTCT	14368	18475	17237	18839	11690	10983	13164	12934	12225	14935	13483	15146	9841	11273	13837	14066	17260	10366	21607	18962
>mmu-mir-137	TTATTGCTTAAGAATACGCGT	1	1	3	3	0	0	2	0	1	0	0	1	0	0	0	0	0	1	1	2
>mmu-mir-138-2	AGCTGGTGTTGTGAATCAGGCCG	158	233	198	188	66	76	107	120	94	104	124	125	50	83	82	76	89	78	218	119
>mmu-mir-140	ACCACAGGGTAGAACCACGGAC	4678	5446	5398	5656	5061	4624	5019	4867	4226	4365	4858	4695	4240	3371	4883	4666	4832	2004	4485	4326
>mmu-mir-141	TAACACTGTCTGGTAAAGATG	144	89	81	47	4	4	4	4	5	10	9	2	3	5	3	4	6	3	6	4
>mmu-mir-142	CATAAAGTAGAAAGCACTACT	252	261	176	109	66	61	57	58	48	35	25	27	53	23	26	27	407	17	28	132
>mmu-mir-144	GGATATCATCATATACTGTAAGT	0	2	0	0	0	0	1	1	2	2	2	1	0	2	4	1	1	2	4	0
>mmu-mir-145a	GTCCAGTTTTCCCAGGAATCCCT	2662	3447	2668	3071	3480	3607	3501	4587	2733	3221	2945	3442	5189	2347	2626	2608	3473	1649	3199	3242
>mmu-mir-146a	TGAGAACTGAATTCCATGGGTT	925	1231	1327	1331	2111	1988	2993	2957	1531	2161	2046	1763	5323	6884	7854	5757	5249	3640	6919	4995
>mmu-mir-149	TCTGGCTCCGTGTCTTCACTC	314	409	408	417	103	89	101	116	216	245	218	202	204	178	238	204	215	115	192	138
>mmu-mir-150	TCTCCCAACCCTTGTACCAGTG	0	2	2	2	0	1	3	1	0	2	1	0	0	1	0	1	2	0	2	2
>mmu-mir-151	CTAGACTGAGGCTCCTTGAGG	8787	10899	10099	10172	8748	8808	10091	9249	7937	8369	8212	8546	8053	7304	8887	8647	8162	3885	8441	8248
>mmu-mir-152	TAGGTTCTGTGATACACTCCGACT	1020	1092	1095	1177	1090	1083	1179	1014	1026	1045	1087	1127	832	845	1085	988	1336	730	1501	1300
>mmu-mir-153	TTGCATAGTCACAAAAGTGATC	30	38	47	41	3	5	6	9	6	10	18	10	3	12	18	14	6	4	16	9
>mmu-mir-154	TAGGTTATCCGTGTTGCCTTCG	255	334	350	396	403	361	405	437	275	345	303	390	289	371	409	370	470	257	492	403
>mmu-mir-155	TTAATGCTAATTGTGATAGGGGTT	559	608	658	660	660	650	692	733	530	489	510	586	259	280	399	385	550	322	644	574
>mmu-mir-10b	TACCCTGTAGAACCGAATTTGT	97978	127117	96840	97503	78588	79083	107366	103348	70179	99724	66184	72323	108107	120019	106234	105730	136908	101894	161500	132886
>mmu-mir-129-1	CTTTTTGCGGTCTGGGCTTGC	301	377	331	382	397	399	622	623	261	356	298	274	364	382	442	362	444	271	511	360
>mmu-mir-181a-2	AACATTCAACGCTGTCGGTGAGT	91581	116218	123822	132478	64745	63002	108315	96276	73399	93071	83095	92323	77687	91887	118702	110800	135339	80057	170950	142338
>mmu-mir-182	TTTGGCAATGGTAGAACTCACACCG	3604	3927	3727	3304	1712	1731	2018	2094	2270	2807	2698	2617	1035	1179	1279	1270	1444	719	1410	1517
>mmu-mir-183	TATGGCACTGGTAGAATTCACT	294	349	322	313	199	189	250	252	237	274	262	291	171	217	266	217	204	101	212	247
>mmu-mir-184	TGGACGGAGAACTGATAAGGGT	13	19	9	14	8	11	26	26	14	14	13	9	16	9	20	11	17	16	20	7
>mmu-mir-185	TGGAGAGAAAGGCAGTTCCTGA	157	192	200	221	121	156	131	188	162	148	145	143	206	164	174	144	185	93	177	112
>mmu-mir-186	CAAAGAATTCTCCTTTTGGGCT	6943	9484	9074	9338	5711	5618	7168	6956	6192	7051	6691	7046	7776	7867	9328	8741	7505	3717	7970	7795
>mmu-mir-187	TCGTGTCTTGTGTTGCAGCCGG	5	15	6	7	3	2	8	2	2	6	7	10	5	5	7	7	8	3	6	8
>mmu-mir-188	CATCCCTTGCATGGTGGAGGGT	28	26	37	28	28	29	24	20	19	16	18	19	26	32	36	36	10	12	24	16
>mmu-mir-24-1	TGGCTCAGTTCAGCAGGAAC	1801	2447	2491	2837	1940	1819	2531	2499	1988	2224	2035	2183	3438	4107	4511	3614	4120	2533	5203	4117
>mmu-mir-190a	TGATATGTTTGATATATTAGGTTG	148	186	145	152	226	220	189	210	115	109	95	111	80	90	70	96	132	50	90	83
>mmu-mir-191	CAACGGAATCCCAAAAGCAGCTG	35795	44795	41013	46614	41936	42061	52338	49683	32744	37363	36679	40137	38476	43119	52643	49265	46280	26190	55073	51424
>mmu-mir-193a	AACTGGCCTACAAAGTCCCAGT	53	54	65	49	61	53	68	86	41	41	42	47	79	43	54	52	52	9	39	37
>mmu-mir-194-1	TGTAACAGCAACTCCATGTGGA	123	166	184	209	134	136	205	172	152	151	133	157	134	214	230	208	206	140	277	239
>mmu-mir-195a	TAGCAGCACAGAAATATTGGCA	34	46	29	22	29	18	47	50	49	43	28	32	51	36	44	29	73	32	61	44
>mmu-mir-199a-1	ACAGTAGTCTGCACATTGGTT	98285	123635	126067	127279	73353	72083	87581	92574	97951	110740	101148	111921	91408	108687	131683	124642	160160	88279	192485	155770
>mmu-mir-200b	TAATACTGCCTGGTAATGATGAC	341	198	212	117	0	4	8	4	13	17	16	9	1	13	5	3	1	3	3	1
>mmu-mir-201	TACTCAGTAAGGCATTGTTCTT	2	7	5	6	0	1	2	1	2	4	14	5	4	9	8	7	5	3	7	7
>mmu-mir-202	TTCCTATGCATATACTTCTTT	8	2	0	0	0	1	0	0	1	0	0	0	0	0	0	0	0	0	0	0
>mmu-mir-203	GTGAAATGTTTAGGAC	0	12	6	14	1	3	0	0	3	0	4	9	1793	18	13	44	153	0	5	3
>mmu-mir-204	TTCCCTTTGTCATCCTATGCCTG	168	218	330	249	105	100	137	111	81	92	123	139	63	71	126	138	145	51	147	203
>mmu-mir-205	TCCTTCATTCCACCGGAGTCTGT	429	184	196	122	1	2	6	3	9	8	6	6	1	3	1	2	2	2	0	0
>mmu-mir-206	TGGAATGTAAGGAAGTGTGTGG	8	7	3	15	3	3	7	5	6	1	3	2	1	4	4	4	4	1	6	6
>mmu-mir-207	CGGAGGCTGCGGCTT	0	0	0	0	0	0	0	0	0	0	0	0	0	0	0	1	0	0	0	0
>mmu-mir-122	TGGAGTGTGACAATGGTGTTTG	4	10	7	7	2	1	5	2	2	7	4	2	4	2	4	2	15	7	9	12
>mmu-mir-143	TGAGATGAAGCACTGTAGCTC	304729	443462	393096	478178	433175	393408	492915	461504	378864	479938	440927	513067	646490	557488	630046	617772	643032	337980	641615	670041
>mmu-mir-30e	TGTAAACATCCTTGACTGGAAGCT	18139	23102	20159	22098	18798	17919	21230	20588	16006	17445	16148	17549	14567	15982	18516	17419	20266	10959	21534	19592
>mmu-mir-290	CATCAAAGTGGAGGCCCTCTCTT	0	0	0	0	0	0	0	0	0	0	0	0	0	0	0	0	0	0	0	0
>mmu-mir-291a	ACTCAAACTGGGGGCTCTTTT	0	0	0	2	0	0	0	0	0	1	0	0	0	0	0	0	0	0	0	0
>mmu-mir-292	ACTCAAACTGTGTGACATTTT	1	2	2	0	0	0	0	2	1	0	0	0	0	0	0	1	0	0	0	0
>mmu-mir-293	AAAGTGCTACTACTTTTGAGTCT	1	0	0	1	0	0	0	0	1	1	0	1	0	0	0	0	0	0	0	0
>mmu-mir-294	GAGGGTTGGGTGGAGGCTCT	0	0	0	0	0	0	0	0	0	0	0	0	0	0	0	0	0	0	0	0
>mmu-mir-295	ATGTATGTGTGCATGTGCATG	3	4	7	2	0	1	1	2	1	2	1	1	3	3	0	0	2	0	0	0
>mmu-mir-296	ATGTATGTGTGCATGTGCATG	278	298	291	342	209	182	213	213	283	251	278	273	283	288	300	287	303	132	321	256
>mmu-mir-297a-1	GGCAGAGGAGGGCTGTTCTTCCC	4	4	4	7	2	3	4	2	6	9	1	9	2	6	5	0	3	3	1	4
>mmu-mir-297a-2	GTATGTGGGACGGTAAACCGCT	4	4	4	7	2	3	4	2	6	9	1	9	2	6	5	0	3	3	1	4
>mmu-mir-298	TATGCAAGGGCAAGCTCTCTTC	8999	10457	9583	11153	7673	7709	9316	8170	6818	6957	6888	8483	3900	4086	5120	4771	6808	3432	6895	7110
>mmu-mir-299a	CAGTGCAATAGTATTGTCAAAGC	818	1004	947	1047	906	933	830	890	549	655	568	711	731	613	724	720	660	357	598	625
>mmu-mir-300	AGGCAGTGTAGTTAGCTGATTGC	6072	7544	6965	7714	5530	5346	5610	5556	4499	4963	5027	5682	2994	3325	4401	4618	4999	2430	5699	5393
>mmu-mir-301a	AGGCAGTGTAATTAGCTGATTGT	8867	12255	11548	12542	8164	7833	10837	10773	7910	9475	8253	9176	8910	9546	11349	11664	10054	4841	10075	10586
>mmu-mir-302a	AGAGGTAGTAGGTTGCATAGTT	0	0	0	0	0	0	0	0	0	0	0	0	0	0	0	0	0	0	0	0
>mmu-mir-34c	CAAAGTGCTAACAGTGCAGGTAG	33078	43470	44482	46835	46817	46437	68085	65534	38403	47574	44584	47493	40013	51324	65631	54593	55582	35886	82514	59710
>mmu-mir-34b	CCGCACTGTGGGTACTTGCT	983	1442	1462	1552	1366	1212	1876	1727	1231	1586	1464	1484	1060	1379	1821	1564	1791	1149	2797	1900
>mmu-let-7d	ACTCTTTCCCTGTTGCACTACT	22088	25838	23575	27115	18981	18317	23833	21066	20116	21124	19234	22434	8663	17485	22385	20581	25620	13964	26267	25041
>mmu-mir-106a	TGTGCAAATCCATGCAAAACTG	3	1	0	0	1	1	0	2	0	0	0	1	0	0	1	0	0	1	0	0
>mmu-mir-106b	TGTAAACATCCTACACTCTCAGCT	422	489	453	496	221	209	234	237	178	232	226	251	243	253	332	290	252	115	233	193
>mmu-mir-130b	TGTAAACATCCTACACTCTCAGCT	847	1059	966	932	291	283	227	190	506	588	522	598	214	469	444	480	475	221	459	446
>mmu-mir-19b-2	TGTAAACATCCCCGACTGGAAGCT	2973	3304	2911	3095	1425	1820	1065	1875	1411	1455	1457	1595	1572	1391	1797	1753	1404	615	1213	1010
>mmu-mir-30c-1	TCAGTGCACTACAGAACTTTGT	3917	4851	4846	4890	2709	2614	3167	3054	2756	3004	3132	3080	2720	3313	4298	4115	3440	1878	4247	3524
>mmu-mir-30c-2	CTGACCTATGAATTGACAGCC	3917	4851	4846	4890	2709	2614	3167	3054	2756	3004	3132	3080	2720	3313	4298	4115	3440	1878	4247	3524
>mmu-mir-30d	TAGGTAGTTTCATGTTGTTGGG	22021	29159	25501	27972	26177	25285	28240	28051	19550	22998	20620	22503	21090	24282	26882	25181	29733	17469	33105	29165
>mmu-mir-148a	TAGGTAGTTTCATGTTGTTGGG	55749	72764	67841	67571	32094	31461	34779	34992	47989	59059	52937	55947	46115	47813	53270	55992	55799	30308	64507	58233
>mmu-mir-192	TAACACTGTCTGGTAACGATGTT	2758	3521	3356	3332	2156	2100	3141	3047	2174	2866	2659	2739	2577	2707	3006	3022	3269	2018	4176	3689
>mmu-mir-196a-1	TGAGGTAGTAGGTTGTATAGTT	1032	872	1042	1050	1522	1512	1575	1489	1133	907	1086	1110	1026	869	1204	1007	1439	608	1528	1229
>mmu-mir-196a-2	TGAGGTAGTAGGTTGTATAGTT	1032	872	1042	1050	1522	1512	1575	1489	1133	907	1086	1110	1026	869	1204	1007	1439	608	1528	1229
>mmu-mir-200a	TGAGGTAGTAGGTTGTGTGGTT	19	13	7	3	1	2	2	0	2	1	0	0	2	0	0	1	1	0	0	0
>mmu-mir-208a	TGAGGTAGTAGGTTGTATGGTT	0	0	0	0	0	0	0	0	0	0	0	0	0	0	0	0	0	0	0	0
>mmu-let-7a-1	TGAGGTAGTAGGTTGTATGGTT	137144	158161	150278	170918	115961	112312	150343	135869	113884	130312	118874	131573	84248	113270	148046	136314	157031	91078	175582	157012
>mmu-let-7a-2	TGAGGTAGGAGGTTGTATAGTT	137144	158161	150278	170918	115961	112312	150343	135869	113884	130312	118874	131573	84248	113270	148046	136314	157031	91078	175582	157012
>mmu-let-7b	TGAGGTAGTAGATTGTATAGTT	1892	2167	1930	2132	1839	1787	1937	1964	1785	1786	1644	1825	2108	1893	2219	2066	2436	1205	2408	1933
>mmu-let-7c-1	TGAGGTAGTAGATTGTATAGTT	42663	50839	45917	51653	39659	39418	50065	45473	41357	46811	40765	46425	41278	43717	54231	50641	60701	33469	65234	55857
>mmu-let-7c-2	TAGCAGCACATAATGGTTTGT	42663	50839	45917	51653	39659	39418	50065	45473	41357	46811	40765	46425	41278	43717	54231	50641	60701	33469	65234	55857
>mmu-let-7e	TAGCAGCACGTAAATATTGGCG	25985	30356	27755	32564	21683	21233	27820	24768	20645	23049	21273	23322	18054	21039	26966	25873	26527	15301	29187	25707
>mmu-let-7f-1	TAGCAGCACGTAAATATTGGCG	227167	267196	257052	275017	186251	177254	227191	202781	201960	238815	206966	222305	143636	174749	228942	220583	244784	143101	277880	264084
>mmu-let-7f-2	TAAGGTGCATCTAGTGCAGATAG	227167	267196	257052	275017	186251	177254	227191	202781	201960	238815	206966	222305	143636	174749	228942	220583	244784	143101	277880	264084
>mmu-mir-15a	TAAAGTGCTTATAGTGCAGGTAG	327	463	363	397	391	357	478	469	388	420	360	397	358	434	486	429	571	327	573	577
>mmu-mir-16-1	TAGCTTATCAGACTGATGTTGAC	20611	26712	22863	26698	24336	23553	26895	24884	22519	23130	20643	24633	19103	22264	25097	23485	26447	12179	25446	26912
>mmu-mir-16-2	AAGCTGCCAGTTGAAGAACTGT	20611	26712	22863	26698	24336	23553	26895	24884	22519	23130	20643	24633	19103	22264	25097	23485	26447	12179	25446	26912
>mmu-mir-18a	ATCACATTGCCAGGGATTTCC	294	357	280	394	285	261	166	196	199	203	239	229	111	101	138	147	119	49	99	110
>mmu-mir-20a	TGGCTCAGTTCAGCAGGAAC	1209	1430	1348	1438	774	789	554	593	745	690	734	841	459	356	490	493	511	179	380	430
>mmu-mir-21a	TTCAAGTAATCCAGGATAGGCT	376618	455160	412717	425845	373050	383781	378679	404082	309870	351367	344289	367714	263035	272438	340686	334795	367106	184426	363381	355435
>mmu-mir-22	TTCAAGTAATTCAGGATAGGTT	806143	1021869	913272	993804	783787	735162	985249	943609	759581	845530	730310	821595	857229	915953	1033310	971955	1089768	618937	1218752	1100560
>mmu-mir-23a	TAGCACCATCTGAAATCGGTTA	1996	2609	2192	2710	1580	1568	2150	2194	1713	1907	1682	1874	2056	1898	2241	2097	2086	1155	2238	2078
>mmu-mir-24-2	TAGCACCATTTGAAATCGGTTA	1801	2447	2491	2837	1940	1819	2531	2499	1988	2224	2035	2183	3438	4107	4511	3614	4120	2533	5203	4117
>mmu-mir-26a-1	TTCACAGTGGCTAAGTTCCG	67565	88593	82316	87511	48388	46033	61182	59203	63514	74032	65096	74692	68217	76581	90551	90607	90508	54132	112836	97258
>mmu-mir-26b	AGGCAAGATGCTGGCATAGCTG	11872	15678	14412	17066	11632	11175	11546	14927	11236	12286	12393	13493	10740	12689	15129	14721	16675	9045	18497	15000
>mmu-mir-29a	TATTGCACTTGTCCCGGCCTG	10974	13120	11565	12293	8537	8198	9836	10249	8447	9320	8656	9031	8312	9377	10776	9863	9954	5596	10777	9784
>mmu-mir-29c	CAAAGTGCTGTTCGTGCAGGTAG	94	107	119	125	89	76	107	106	89	102	93	113	109	132	152	152	128	85	151	132
>mmu-mir-27a	TTTGGCACTAGCACATTTTTGCT	7632	9391	8662	9323	6298	5465	7579	7527	7257	8000	6892	7556	7420	8558	9157	9386	9378	5268	10022	8866
>mmu-mir-31	TGGCAGTGTCTTAGCTGGTTGT	27770	33129	27788	26144	24844	23459	27746	27192	22018	25382	20895	19055	21618	21382	26138	20068	23399	11042	19697	17127
>mmu-mir-92a-2	CTTTTTGCGGTCTGGGCTTGC	2549	2752	2631	2890	1183	1223	915	1027	1411	1262	1297	1602	796	718	915	1000	895	289	669	843
>mmu-mir-93	TGAGGTAGTAAGTTGTATTGTT	2948	3390	2970	3237	3006	2929	2609	2989	1910	1869	1906	2119	2169	2085	2528	2246	2008	875	1691	1622
>mmu-mir-96	AGCAGCATTGTACAGGGCTATGA	30	26	27	17	10	13	32	17	24	27	32	27	17	19	21	23	17	11	22	19
>mmu-mir-34a	AGCAGCATTGTACAGGGCTATGA	2355	2993	2846	3205	2568	2417	2986	3274	2084	2611	2439	2507	1721	2328	2851	2597	3225	1720	3847	2848
>mmu-mir-129-2	CAGCAGCAATTCATGTTTTGGA	301	377	331	382	397	399	622	623	261	356	298	274	364	382	442	362	444	271	511	360
>mmu-mir-98	CACATTACACGGTCGACCTCT	15556	18317	16741	18626	16195	15129	19160	17174	12758	14431	13393	14769	13747	14219	17730	16568	15539	8712	16167	15171
>mmu-mir-103-1	CCACTGCCCCAGGTGCTGCTG	8993	11598	10389	11094	10130	10116	11122	11354	7918	9186	8805	9508	9668	9837	12475	10944	12555	6649	13443	11638
>mmu-mir-103-2	TTTATTGAGCACCTCCTATCA	8993	11598	10389	11094	10130	10116	11122	11354	7918	9186	8805	9508	9668	9837	12475	10944	12555	6649	13443	11638
>mmu-mir-322	CCTCTGGGCCCTTCCTCCAGT	1126	1390	1053	1098	915	809	718	681	878	962	791	868	483	607	729	779	675	364	772	716
>mmu-mir-323	CTGGCCCTCTCTGCCCTTCCGT	170	231	292	338	186	188	131	166	146	183	217	239	104	138	171	159	169	72	227	179
>mmu-mir-324	AGAGGTTTTCTGGGTCTCTGTTT	66	76	87	74	67	70	103	113	79	66	66	95	75	83	85	94	84	44	84	113
>mmu-mir-325	TCTCTGGGCCTGTGTCTTAGGCT	1	0	0	1	0	0	0	0	0	0	0	0	0	0	0	0	1	0	1	0
>mmu-mir-326	GCCCCTGGGCCTATCCTAGAA	8	15	9	9	11	5	15	8	9	10	5	6	11	5	10	6	14	6	15	21
>mmu-mir-328	CGGCGTCATGCAGGAGTTGATT	614	721	740	775	543	610	635	741	580	783	702	855	450	767	871	793	1113	626	1315	1026
>mmu-mir-329	TCAGTGCATCACAGAACTTTGT	274	359	355	363	340	299	344	367	328	347	375	363	341	402	478	463	458	244	563	483
>mmu-mir-330	TCCAGCATCAGTGATTTTGTT	120	149	156	119	108	99	140	110	122	113	112	115	159	163	169	158	154	95	174	154
>mmu-mir-331	TCCCTGTCCTCCAGGAGCTC	32	36	37	45	26	26	18	24	25	30	26	43	45	36	43	32	33	18	28	25
>mmu-mir-337	TTATAAAGCAATGAGACTGATT	1853	2255	2163	2208	1521	1322	1374	1483	1402	1423	1558	1638	1057	1216	1526	1385	1478	791	1684	1504
>mmu-mir-148b	TCGGTCGATCGGTCGGTCGGT	1847	2669	3021	3402	2188	2662	3442	3923	2672	3241	3650	3553	1764	2930	3903	3651	3647	2082	4717	4272
>mmu-mir-338	TCTCACACAGAAATCGCACCCGT	45	35	35	40	3	4	14	7	18	22	13	4	17	17	12	7	8	13	12	4
>mmu-mir-339	TGATCTAGCCAAAGCCTGACTGT	102	145	124	125	62	75	62	82	73	92	84	81	66	88	100	103	82	49	88	85
>mmu-mir-340	CCCTGAACTAGGGGTCTGGAG	2602	3157	3007	2891	1613	1497	1860	1816	1597	2003	1751	1857	1746	1663	2174	2131	1922	966	1970	1808
>mmu-mir-341	TGTCTGCCCGAGTGCCTGCCTCT	4624	5448	4930	5613	4097	3753	4225	4124	3543	3582	3690	4569	2144	1999	2508	2714	3358	1627	3557	3850
>mmu-mir-342	AAAGTGCATGCGCTTTGGGAC	132	189	176	187	80	84	103	100	110	128	109	140	148	117	147	116	122	50	107	114
>mmu-mir-344-1	TCCCTGAGGAGCCCTTTGAGCCT	14	21	26	34	18	31	32	39	17	21	30	19	30	40	40	39	45	15	40	26
>mmu-mir-345	TATGGCTTTTCATTCCTATGTG	240	296	264	337	250	194	158	175	228	198	185	244	176	147	158	157	166	88	208	177
>mmu-mir-346	GTACAGTACTGTGATAGCTGA	21	32	19	15	1	0	1	1	8	14	6	7	5	5	5	1	9	2	1	1
>mmu-mir-350	TGGAATGTAAAGAAGTATGTAT	141	161	146	167	100	89	114	113	100	130	115	91	136	104	133	118	97	43	104	95
>mmu-mir-351	AGCAGCATTGTACAGGGCTAT	5974	6960	6132	6465	3473	3219	3306	3055	3448	3994	3225	4301	2358	2390	3142	3478	2443	1223	3341	3036
>mmu-mir-135b	TACCCTGTAGATCCGAATTTGT	1	1	2	3	0	0	0	0	0	0	0	0	0	0	0	1	0	0	0	1
>mmu-mir-101b	CAAAGTGCTTACAGTGCAGGTAG	827	1078	1008	1028	848	860	1077	1098	748	895	775	904	936	968	1053	1075	998	553	1124	1009
>mmu-mir-1a-2	TGTGCAAATCTATGCAAAACTG	36	58	43	80	3	4	5	5	3	12	15	21	1	9	3	2	5	1	1	5
>mmu-mir-107	CATTGCACTTGTCTCGGTCTGA	816	964	907	980	524	492	606	631	541	592	555	612	653	547	837	779	756	371	721	680
>mmu-mir-10a	AAGGAGCTCACAGTCTATTGAG	71450	85027	71079	85070	55787	56124	71504	68756	55840	72443	58885	77248	81694	88269	91358	108994	93778	64750	121938	121408
>mmu-mir-17	TATTGCACATTACTAAGTTGC	1253	1451	1365	1636	1097	1020	678	778	950	795	919	1002	587	538	657	612	728	274	501	567
>mmu-mir-19a	AACCCGTAGATCCGAACTTGTG	547	626	464	502	242	327	124	331	215	195	270	253	248	191	256	222	204	59	127	116
>mmu-mir-25	TGGAGACGCGGCCCTGTTGGAGT	18922	22308	20174	21057	12861	13273	13242	14827	10394	11413	11155	11792	11287	11219	13152	12364	10810	5162	10628	9745
>mmu-mir-28a	TAATACTGCCGGGTAATGATGGA	3657	4613	4301	5094	4735	4522	4435	4773	3671	3782	3935	4591	2743	3233	3927	3690	3941	1991	4004	4205
>mmu-mir-32	CTGTGCGTGTGACAGCGGCTGA	41	43	54	55	23	16	33	36	32	23	36	26	40	29	42	32	35	12	25	23
>mmu-mir-100	ACCTTGGCTCTAGACTGCTTACT	34855	43735	45878	46400	10664	13518	14068	13629	22081	26651	25991	25985	24481	31406	27278	30620	19279	10749	25135	18345
>mmu-mir-139	AACATTCAACGCTGTCGGTGAGT	4	4	5	4	4	4	2	1	4	1	1	2	1	2	2	6	5	6	5	7
>mmu-mir-200c	ACAGCAGGCACAGACAGGCAGT	2	0	1	3	0	0	0	0	0	0	0	0	1	0	0	0	0	0	0	0
>mmu-mir-210	CACAGTGGTCTCTGGGATTATG	750	883	1005	948	1047	1047	1279	1388	1194	1375	1530	1506	2290	2060	3254	2873	2012	861	2310	2024
>mmu-mir-212	TTGTGCTTGATCTAACCATGTG	746	941	798	699	260	292	384	312	671	722	601	539	333	405	414	414	451	206	369	366
>mmu-mir-181a-1	TTGTGCTTGATCTAACCATGTG	91581	116218	123822	132478	64745	63002	108315	96276	73399	93071	83095	92323	77687	91887	118702	110800	135339	80057	170950	142338
>mmu-mir-214	AGAGTTGCGTCTGGACGTCCCG	2195	3184	2919	3090	2564	2396	2312	2415	2242	2567	2371	2776	4195	3119	3694	3362	3324	1902	3893	3462
>mmu-mir-216a	TGTCAGTTTGTCAAATACC	0	0	0	0	0	0	1	0	0	0	0	0	0	0	0	0	0	0	0	0
>mmu-mir-218-1	AAAAGCTGGGTTGAGAGGGCGA	1716	2131	2051	2495	2309	2313	1959	2417	1575	1660	1904	1994	1917	1946	2774	2273	1648	733	1853	1454
>mmu-mir-218-2	TTCAAGTAATCCAGGATAGGCT	1716	2131	2051	2495	2309	2313	1959	2417	1575	1660	1904	1994	1917	1946	2774	2273	1648	733	1853	1454
>mmu-mir-219-1	GTGCATTGTAGTTGCATTGCA	22	31	24	43	10	20	3	11	20	16	20	25	20	14	26	21	16	4	18	15
>mmu-mir-223	TTCCCTTTGTCATCCTTTGCCT	10	19	10	6	5	3	2	5	4	0	2	2	2	1	0	1	19	2	5	6
>mmu-mir-320	AGCTACATTGTCTGCTGGGTTTC	3443	3862	3748	3888	3036	3005	3781	3556	2580	2928	2846	3154	4733	3494	5017	4330	3784	1975	4114	3311
>mmu-mir-26a-2	AGCTACATCTGGCTACTGGGTCTC	67565	88593	82316	87511	48388	46033	61182	59203	63514	74032	65096	74692	68217	76581	90551	90607	90508	54132	112836	97258
>mmu-mir-33	TAAGTCACTAGTGGTTCCGTTT	23	21	17	19	19	11	15	14	14	14	18	16	16	18	11	18	17	14	20	10
>mmu-mir-211	TAGCACCATTTGAAATCAGTGTT	4	4	6	4	1	1	2	1	3	2	4	3	1	2	2	3	2	0	4	1
>mmu-mir-221	ACAGTAGTCTGCACATTGGTT	8784	10754	10059	10506	12709	12003	13940	16333	7775	9838	10651	10167	7870	10669	15160	10637	10801	6367	13260	9457
>mmu-mir-222	ACAGTAGTCTGCACATTGGTT	10422	13849	12959	12983	9498	9315	12812	12384	9803	14050	13894	13385	8008	10088	14474	11635	9959	6327	13994	11791
>mmu-mir-224	TATGGCTTTTTATTCCTATGTGA	1849	2347	2384	2007	193	213	332	280	1199	1345	1176	1146	583	665	746	829	631	320	669	571
>mmu-mir-29b-2	TAAGGCACGCGGTGAATGCC	743	805	737	908	821	773	989	1079	623	631	658	711	1038	798	985	848	698	361	773	611
>mmu-mir-199a-2	TAAGGCACGCGGTGAATGCC	98285	123635	126067	127279	73353	72083	87581	92574	97951	110740	101148	111921	91408	108687	131683	124642	160160	88279	192485	155770
>mmu-mir-199b	TGTGCAAATCCATGCAAAACTG	98285	123635	126067	127279	73353	72083	87581	92574	97951	110740	101148	111921	91408	108687	131683	124642	160160	88279	192485	155770
>mmu-mir-135a-2	TATTGCACTTGTCCCGGCCTGT	98	96	100	111	14	24	20	24	47	53	65	53	68	73	65	59	39	15	37	39
>mmu-mir-124-1	TCTTTGGTTATCTAGCTGTATGA	2	0	1	2	0	1	0	0	0	0	1	1	0	0	0	0	0	0	0	1
>mmu-mir-124-2	TCTTTGGTTATCTAGCTGTATGA	2	0	1	2	0	1	0	0	0	0	1	1	0	0	0	0	0	0	0	1
>mmu-mir-19b-1	AGCTGGTGTTGTGAATCAGGCCG	2973	3304	2911	3095	1425	1820	1065	1875	1411	1455	1457	1595	1572	1391	1797	1753	1404	615	1213	1010
>mmu-mir-92a-1	AACATTCATTGCTGTCGGTGGGT	59368	68973	65767	70581	30663	30473	24258	24057	38342	37160	36971	43531	21981	19062	23729	27193	26247	9687	22302	25784
>mmu-mir-9-1	AACATTCAACCTGTCGGTGAGT	1203	954	897	775	234	243	278	281	438	455	324	269	382	296	324	242	348	152	310	217
>mmu-mir-9-3	TCCCTGAGACCCTAACTTGTGA	1203	954	897	775	234	243	278	281	438	455	324	269	382	296	324	242	348	152	310	217
>mmu-mir-138-1	TCACAGTGAACCGGTCTCTTT	158	233	198	188	66	76	107	120	94	104	124	125	50	83	82	76	89	78	218	119
>mmu-mir-181b-1	TGGAAGACTAGTGATTTTGTTGTT	8262	10586	10899	11535	6977	6676	10345	9928	6506	7818	7457	8456	7006	7294	9184	9075	10215	5173	11414	10043
>mmu-mir-181c	TGGAAGACTAGTGATTTTGTTGTT	4699	5517	6421	6813	1559	1540	2468	2468	2306	3059	2758	2954	3167	3402	3967	3918	4710	2810	6043	4807
>mmu-mir-125b-1	TGGAAGACTTGTGATTTTGTTGTT	57009	71191	66436	69973	26214	27013	33773	32266	37766	44025	40447	45134	45164	45860	51204	50347	37766	22267	49590	42676
>mmu-mir-128-2	ATACTGCATCAGGAACTGACT	623	756	747	881	284	238	249	234	417	432	437	479	182	220	275	275	348	175	380	381
>mmu-mir-7a-1	TGTAACAGCAACTCCATGTGGA	4405	5095	4614	5335	3924	3814	3160	2945	2775	2712	3107	3183	1574	1395	1836	1666	2113	961	1832	2141
>mmu-mir-7a-2	TGATTGTCCAAACGCAATTCT	4405	5095	4614	5335	3924	3814	3160	2945	2775	2712	3107	3183	1574	1395	1836	1666	2113	961	1832	2141
>mmu-mir-7b	TTATCAGAATCTCCAGGGGTAC	9	9	7	8	0	5	3	2	0	4	1	7	1	2	1	0	2	2	0	0
>mmu-mir-217	AACACACCTGTTCAAGGATTC	0	0	0	0	0	0	0	0	0	0	0	0	0	0	0	0	2	0	0	0
>mmu-mir-194-2	AATTGCACGGTATCCATCTGT	123	166	184	209	134	136	205	172	152	151	133	157	134	214	230	208	206	140	277	239
>mmu-mir-219-2	TAATGCCCCTAAAAATCCTTAT	1	0	2	2	0	0	0	0	0	1	0	0	0	0	1	0	0	0	1	0
>mmu-mir-361	TTTGTTCGTTCGGCTCGCGTGA	422	526	448	485	251	313	324	315	358	399	379	362	341	380	475	398	348	196	392	384
>mmu-mir-362	ATCGTAGAGGAAAATCCACGTT	158	191	197	217	70	73	79	75	80	117	110	88	92	115	176	136	115	75	137	105
>mmu-mir-363	AGAGGTTGCCCTTGGTGAATTC	1	3	2	3	1	0	0	0	1	0	0	2	0	0	0	0	0	0	0	0
>mmu-mir-365-1	ACTGGACTTGGAGTCAGAAGGC	1090	1490	1112	1215	783	698	1016	934	946	1282	932	1086	1872	930	1015	929	985	525	1036	1094
>mmu-mir-375	TGGTAGACTATGGAACGTAGG	109	64	93	69	11	9	24	20	32	35	33	41	18	12	20	17	86	38	138	122
>mmu-mir-376a	TATGTAGTATGGTCCACATCT	213	311	300	329	238	205	271	271	225	253	255	275	185	260	288	273	246	185	369	350
>mmu-mir-377	TATACAAGGGCAAGCTCTCTGT	142	157	171	180	99	83	82	93	83	97	115	106	51	101	129	110	80	54	129	101
>mmu-mir-378a	AATCATTCACGGACAACACTTT	13202	18051	17895	16822	6785	6721	7044	6405	8859	11091	11125	11888	14224	11258	14511	14316	7958	3971	7636	8479
>mmu-mir-379	AGATCAGAAGGTGACTGTGGCT	821	1035	1036	1202	838	775	834	854	802	793	849	936	732	729	873	803	850	484	1138	965
>mmu-mir-380	TTTTTCATTATTGCTCCTGACC	1878	2331	2386	2683	1512	1418	1656	1745	1677	1809	1925	2425	939	1092	1455	1531	1524	821	2063	1946
>mmu-mir-381	TTTGGTCCCCTTCAACCAGCTGT	9881	12199	12335	12752	8573	8213	7631	7239	6704	7261	7651	8898	4744	4549	6669	6789	6391	3034	7208	7316
>mmu-mir-382	TTTGGTCCCCTTCAACCAGCT	233	308	286	398	320	298	289	352	254	280	319	290	154	205	313	252	339	187	378	331
>mmu-mir-383	AACATTCATTGCTGTCGGTGGGT	10	8	11	13	2	1	8	5	4	9	9	13	5	2	11	2	4	1	6	1
>mmu-mir-335	ATGACCTATGATTTGACAGACC	415	514	602	765	93	89	94	125	144	172	174	245	69	95	146	216	131	75	288	203
>mmu-mir-133a-2	TGTAAACAATTCCTAGGCAATG	44	61	83	129	6	2	4	5	9	20	8	18	2	6	9	11	11	2	5	3
>mmu-mir-133b	TAGGTAGTTTCCTGTTGTTGGG	19	29	27	52	0	0	2	1	0	2	9	6	0	3	2	6	0	0	3	0
>mmu-mir-181b-2	GAATGTTGCTCGGTGAACCCCT	8262	10586	10899	11535	6977	6676	10345	9928	6506	7818	7457	8456	7006	7294	9184	9075	10215	5173	11414	10043
>mmu-mir-215	AATATAACACAGATGGCCTGT	38	57	78	51	24	25	39	42	33	69	54	40	32	58	66	41	169	83	238	204
>mmu-mir-384	ATCATAGAGGAACATCCACTT	0	1	1	4	0	0	0	0	0	0	0	0	0	0	0	0	0	0	0	0
>mmu-mir-196b	TAGTAGACCGTATAGCGTACG	1118	1258	1453	1494	1302	1338	1183	1247	1368	1183	1376	1389	1629	1235	1988	1528	1630	667	1810	1315
>mmu-mir-409	TGGTCGACCAGCTGGAAAGTAAT	11362	13770	13568	14975	9587	9296	9746	9562	8372	9298	9899	11156	6187	6278	8309	7843	8640	4447	10525	10298
>mmu-mir-410	GCCTGCTGGGGTGGAACCTGGT	31244	38769	38789	43069	28902	27469	31411	30981	22738	27216	28444	32262	16040	17718	24605	25499	26322	13931	33354	32378
>mmu-mir-376b	AATGACACGATCACTCCCGTTG	471	574	551	624	356	305	350	378	382	440	429	465	311	266	375	367	432	231	510	458
>mmu-mir-411	TGTCTTGCAGGCCGTCATGC	66390	86753	84036	91636	61718	56773	70928	67792	59927	71405	67343	75955	56385	56562	69753	71564	77336	43539	98878	87386
>mmu-mir-412	ATCATGATGGGCTCCTCGGTGT	141	167	187	202	166	135	156	160	94	114	128	167	75	85	145	109	86	55	118	95
>mmu-mir-370	TTTGAACCATCACTCGACTCCT	306	404	447	529	163	142	167	132	200	215	214	225	175	154	199	204	222	115	290	250
>mmu-mir-425	TTGCATATGTAGGATGTCC	724	984	1049	1141	850	798	1074	1024	993	988	1021	1085	1199	1289	1588	1537	1431	664	1421	1419
>mmu-mir-431	TAATACTGTCTGGTAATGCCG	6079	8354	8518	9189	5839	5660	7653	7141	5495	7210	6428	7401	4798	5853	8107	7790	6379	3435	8332	7611
>mmu-mir-433	TAATGCCCCTAAAAATCCTTAT	1482	2176	1974	2362	1727	1631	1533	1584	1539	1756	1623	1925	1148	1225	1443	1399	1725	856	1745	1603
>mmu-mir-434	TGGCAGTGTATTGTTAGCTGGT	11171	13991	13715	15074	8722	8283	8893	9395	9942	11492	10801	13028	8008	8934	10088	10442	12977	7165	15636	14356
>mmu-mir-448	TTTTGCGATGTGTTCCTAATAT	0	0	4	2	0	0	0	0	0	0	0	5	0	0	0	0	0	0	1	0
>mmu-mir-429	AAACCGTTACCATTACTGAGTTT	103	48	59	31	0	0	1	7	2	7	1	1	0	3	1	1	0	0	4	1
>mmu-mir-365-2	AACTGTTTGCAGAGGAAACTGAGA	1090	1490	1112	1215	783	698	1016	934	946	1282	932	1086	1872	930	1015	929	985	525	1036	1094
>mmu-mir-449a	TACCTAATTTGTTGTCCATCATG	54	43	71	58	41	43	52	57	29	31	25	31	31	36	31	42	57	19	22	44
>mmu-mir-450a-1	GATCAGGGCCTTTCTAAGTAGA	427	500	497	469	156	138	160	147	258	241	186	241	156	142	149	159	132	82	139	117
>mmu-mir-451a	ATACATACACGCACACATAAGAC	6	1	1	4	2	2	2	2	3	2	2	1	3	1	3	1	2	1	1	2
>mmu-mir-452	TAAGTGCCTGCATGTATATGCG	32	54	43	44	12	17	12	16	20	20	25	20	10	21	22	17	11	3	9	14
>mmu-mir-463	TTCTTGGACTGGCACTGGTGAGT	0	0	0	0	0	0	0	1	0	0	0	0	0	1	0	0	0	0	0	0
>mmu-mir-465a	CATGCCTTGAGTGTAGGACCGT	0	0	0	1	0	0	0	0	0	0	0	0	0	0	0	2	0	1	1	1
>mmu-mir-466a	AATGACACCACATATATGGCAGC	123	146	140	169	94	50	52	58	106	101	132	128	54	59	91	80	67	38	61	79
>mmu-mir-467a-1	CACTCCTCCCCTCCCGTCTTGT	354	476	386	493	210	184	196	186	239	269	248	299	180	278	340	335	240	105	225	249
>mmu-mir-468	TCAGGCTCAGTCCCCTCCCGAT	0	0	0	0	0	0	0	0	0	0	0	0	0	0	0	0	0	0	0	0
>mmu-mir-470	AGAGGCTGGCCGTGATGAATTC	0	0	0	0	0	0	0	2	0	1	1	2	0	2	1	1	2	0	2	3
>mmu-mir-471	TCCTGTACTGAGCTGCCCCGAG	0	0	0	0	0	0	0	0	0	0	0	0	0	0	0	0	0	0	0	0
>mmu-mir-532	AACAGGATCTATCATG	3560	4075	3918	4104	1931	1805	1588	1805	2715	2948	2961	3033	2616	2535	3187	2868	2325	1106	2410	2249
>mmu-mir-489	AGGTCAGAGGTCGATCCTGGGC	0	0	0	0	0	0	0	0	0	0	0	0	0	0	0	0	0	0	0	1
>mmu-mir-483	AAACATTCGCGGTGCACTTCTT	524	574	714	749	63	67	67	81	189	167	237	292	38	56	88	93	14	5	46	43
>mmu-mir-484	CATACAAGGATAATTTCTTTTT	1763	2211	2039	2125	1055	912	1275	1177	1666	1860	1793	2020	1589	1311	1605	1617	1495	761	1663	1679
>mmu-mir-485	AAGGGATTCTGATGTTGGTCACACT	310	424	380	419	244	205	257	210	264	301	226	273	220	230	253	294	342	186	321	313
>mmu-mir-486	TGTGACAGATTGATAACTGAAAG	806	895	915	1057	569	568	627	589	445	423	448	520	306	275	359	362	432	179	392	509
>mmu-mir-546	CTTGGTACATCTTTGAGTGAG	0	0	0	0	0	0	0	0	0	0	0	0	0	0	0	1	0	0	0	0
>mmu-mir-540	TGAAACATACACGGGAAACCTCT	5008	6069	5760	6266	3613	3450	3531	3204	2888	2998	3138	3639	2050	2054	2591	2700	3418	1592	3428	3563
>mmu-mir-543	AACATAGAGGAAATTTCACGT	304	384	414	482	335	292	266	332	253	265	267	282	89	174	223	191	282	135	302	287
>mmu-mir-539	AATCGTACAGGGTCATCCACTT	13	25	37	33	10	17	9	14	20	20	24	16	9	11	19	15	14	11	13	22
>mmu-mir-541	AGATCGACCGTGTTATATTCG	10491	13437	13768	16713	16515	15475	15488	15600	10031	11071	12564	14012	6861	8797	11643	10024	11387	5926	14369	13031
>mmu-mir-542	CAAAGTGCTCATAGTGCAGGTAG	39	49	48	42	40	49	40	36	33	24	19	38	37	29	36	33	26	13	31	23
>mmu-mir-547	TTTTGCGATGTGTTCCTAATAT	0	2	0	1	0	0	0	0	0	2	3	2	0	1	3	1	1	0	2	2
>mmu-mir-367	GAGTATTGTTTCCACTGCCTG	0	0	0	0	0	0	0	0	0	0	0	0	0	0	0	0	0	0	0	0
>mmu-mir-494	TCGATCAAAGTGGAGGCCCTCTC	61	83	105	115	27	37	25	40	64	59	103	78	35	56	53	39	42	23	55	36
>mmu-mir-376c	TAAGTGCTTCCATGTTTTAGT	458	589	742	849	317	294	279	318	358	395	593	598	279	345	542	515	349	181	612	596
>mmu-mir-487b	TAAGTGCTTCCATGTTTGAGTG	246	304	343	365	186	195	148	167	194	222	228	279	121	123	184	213	189	90	207	182
>mmu-mir-369	GCTCCCTCTCCCCCC	733	921	1091	1154	637	575	670	621	654	766	751	783	633	709	824	748	792	456	1107	970
>mmu-mir-20b	CGGGAACGTCGAGACTGGAGC	0	0	1	0	0	0	0	0	0	0	1	0	1	0	1	0	0	0	0	0
>mmu-mir-450a-2	CAGTGCAATGGTATTGTCAAAGC	427	500	497	469	156	138	160	147	258	241	186	241	156	142	149	159	132	82	139	117
>mmu-mir-503	TGTATGCCCTAACCGCTCAGT	5	5	13	4	4	3	1	1	3	3	5	3	0	2	4	4	1	2	3	3
>mmu-mir-291b	TGCGGGGCTAGGGCTAACAGCA	0	0	0	0	0	0	0	1	0	0	0	0	0	0	0	0	0	0	0	0
>mmu-mir-302b	ATATAATACAACCTGCTAAGT	1	0	0	0	0	0	0	0	0	0	0	0	0	0	0	0	0	0	0	0
>mmu-mir-302c	AAATCTCTGCAGGCAAATGTGA	0	0	0	0	0	0	0	0	0	0	0	0	0	0	0	0	0	0	0	0
>mmu-mir-302d	TTGTGTCAATATGCGATGATGT	0	1	0	0	0	0	0	0	0	0	0	0	0	0	0	0	0	0	0	0
>mmu-mir-1224	TTTGTGACCTGGTCCACTAACCC	0	0	0	0	0	0	0	0	0	0	0	0	0	0	0	0	0	0	0	0
>mmu-mir-1247	CAAATCTTATTTGAGCACCTGT	16	26	26	22	7	11	8	7	19	19	19	29	21	12	10	12	21	3	13	16
>mmu-mir-301b	ACGCCCTTCCCCCCCTTCTTCA	312	464	440	441	252	234	233	263	279	321	320	315	356	360	396	395	348	186	356	306
>mmu-mir-675	TCCGGTTCTCAGGGCTCCACC	24	16	19	16	3	8	3	7	10	3	7	12	4	5	8	4	1	1	2	4
>mmu-mir-744	TGTCACTCGGCTCGGCCCACTACC	2524	3043	3016	3151	2298	2329	3018	2743	2485	2929	2667	2966	1581	1872	2494	2188	2649	1234	2814	2726
>mmu-mir-374b	ATGGAGGTCTCTGTCTGACTT	115	171	152	145	61	74	92	73	82	89	107	90	81	78	98	100	93	34	90	97
>mmu-mir-216b	ACCAGGAGGCTGAGGTCCCTTA	1	0	2	0	0	0	0	0	0	0	0	0	0	0	0	0	1	0	0	0
>mmu-mir-592	TGACACCTGCCACCCAGCCCAAG	46	84	53	55	24	20	29	32	59	107	85	50	104	164	149	110	194	172	291	160
>mmu-mir-758	CGTGGGCCTGACGTGGAGCTGG	237	267	324	352	219	209	169	169	150	186	183	249	74	97	119	96	113	65	125	128
>mmu-mir-1264	CGGGGCTGGGGCCGGGACAGA	1	3	1	0	2	0	0	0	0	0	2	0	0	0	0	0	0	0	0	1
>mmu-mir-551b	TCTGGAGGCACATGGTTTGAA	0	0	0	0	0	0	0	0	0	0	0	0	0	0	0	0	0	0	0	0
>mmu-mir-1249	GATATAACCACTGCCAGACTGA	60	68	73	54	53	76	39	64	57	45	65	56	49	42	57	52	80	38	85	72
>mmu-mir-671	ACGGAGAGTCTTTGTCACTCAG	701	920	766	827	430	412	425	380	456	515	462	535	395	396	473	496	525	295	595	577
>mmu-mir-668	TGAGGTTGGTGTACTGTGTGTGA	242	337	394	422	197	193	364	314	260	303	244	325	190	222	337	360	350	157	485	418
>mmu-mir-1843a	TTTCCTCATATCCATTCAGGAGTG	208	252	260	245	241	263	361	380	215	301	301	260	412	446	587	496	451	360	656	483
>mmu-mir-665	TTCATTCGGCTGTCCAGATGTA	75	104	100	109	77	63	49	61	54	55	38	70	41	33	42	46	53	25	61	58
>mmu-mir-667	GAGGAGGCCATAGTGGCAACTGT	105	143	180	176	129	116	105	142	87	107	120	118	148	101	119	91	100	61	152	137
>mmu-mir-770	TTTCCTCTCTGCCCCATAGGGTG	6	9	10	15	11	5	7	10	9	5	5	6	7	7	7	12	6	1	11	8
>mmu-mir-762	TTCCTGTCAGCCGTGGGTGCCT	1	0	0	0	0	0	0	0	0	0	0	0	0	0	0	0	0	0	0	0
>mmu-mir-3475	TAGGCTAGAGAGAGGTTGGGGA	2	4	5	6	0	2	3	1	1	1	3	2	0	2	3	7	1	2	5	4
>mmu-mir-344d-3	TGGCTCATTTAGAAGCAGC	159	233	191	218	177	154	278	266	176	256	189	199	127	145	182	170	231	174	330	270
>mmu-mir-802	ATTAATGACCAGCTGGGAAGAACC	3	3	1	4	0	2	3	1	0	0	4	3	3	2	4	2	4	1	2	4
>mmu-mir-672	AGTTGTGTGTGCATGTTCATGTCT	294	368	266	266	160	148	197	178	278	313	275	322	307	303	297	221	229	129	264	215
>mmu-mir-670	GATATAACCACTGCCAGACTGA	1	1	2	0	0	0	0	1	0	1	0	0	0	0	0	0	0	0	0	0
>mmu-mir-1298	AGCGGGCACAGCTGTGAGAGCC	20	37	77	48	2	0	23	18	12	21	26	19	1	2	7	5	11	3	7	4
>mmu-mir-761	AGTATTACATGGCCAATCTCC	0	0	0	0	0	0	0	0	0	0	0	0	0	0	0	0	0	0	0	0
>mmu-mir-764	CTCACAGCTCTGGTCCTTGGA	0	2	0	0	0	1	0	1	0	0	1	0	0	0	0	0	0	0	0	0
>mmu-mir-3059	GCCCGGATACCTCAG	0	0	0	0	0	0	0	0	0	0	0	0	0	0	0	0	0	0	0	0
>mmu-mir-3058	CACAGCTCCCATCTCAGAAC	1	0	1	2	0	1	2	0	0	0	0	0	1	3	0	1	0	0	1	3
>mmu-mir-3099	GATATAACCACTGCCAGACTGA	6	12	11	12	2	3	3	1	2	2	1	1	5	5	2	4	2	2	4	2
>mmu-mir-3106	TTGAAAGGCTGTTTCTTGGTC	0	0	0	0	0	0	0	0	0	0	0	0	1	0	0	0	0	0	0	0
>mmu-mir-763	TTCAGTGATGATTAGCTTCTGACT	1	0	0	0	1	0	0	0	0	1	0	0	0	0	0	0	0	0	0	0
>mmu-mir-669a-1	TGACTTGCAGAGCTGTGCTCC	140	202	171	187	138	103	128	107	121	119	121	158	146	106	153	138	128	57	87	107
>mmu-mir-344d-1	CAGCAGCACACTGTGGTTTGTA	159	233	191	218	177	154	278	266	176	256	189	199	127	145	182	170	231	174	330	270
>mmu-mir-666	AGCTCGGTCTGAGGCCCCTCAGT	708	847	876	895	603	511	806	724	508	616	606	632	477	488	649	655	620	308	690	694
>mmu-mir-759	TTGGACTGTGAGGTGACTCTTGGT	0	0	0	0	0	0	0	0	0	0	0	0	0	0	0	0	0	0	0	0
>mmu-mir-496a	AAACAAACATGGTGCACTTCTT	296	368	322	349	175	193	172	181	210	268	265	299	176	130	168	139	188	99	243	236
>mmu-mir-673	AGTCACAGTGAAGTCTGCC	629	829	952	977	537	542	741	635	517	546	620	690	442	454	653	627	577	299	732	608
>mmu-mir-760	AGGCAGTGCATTGCTAGCTGGCTGTT	1	4	2	4	0	0	0	0	0	2	2	4	1	1	1	1	1	0	0	0
>mmu-mir-674	CTTTAAGTAGGGATAA	885	1232	1050	971	284	247	377	260	514	691	547	600	271	353	404	439	521	306	538	485
>mmu-mir-344d-2	CTTTAAGTAGGGATAA	159	233	191	218	177	154	278	266	176	256	189	199	127	145	182	170	231	174	330	270
>mmu-mir-488	GGGGTGCAGCGGATTGC	4	4	5	5	1	1	1	1	0	4	3	0	2	5	0	2	1	0	3	0
>mmu-mir-677	TAAAGAACAGTATCTCGGCT	59	84	85	99	33	26	57	43	67	77	62	63	71	79	87	95	118	48	143	101
>mmu-mir-678	GTTAAAGGCTAGGCTCACAACC	0	0	0	0	0	0	0	0	0	0	0	0	0	0	0	0	1	0	0	0
>mmu-mir-497	GAGTATCTCTTTGAGCGCCT	64	62	30	30	32	36	57	51	44	52	46	36	40	40	44	41	91	38	83	50
>mmu-mir-423	GAGTATCTCTTTGAGCGCCT	4898	6188	5783	5866	3284	2880	3240	3257	3882	4071	3880	4636	2301	2717	3210	3139	3281	1623	3532	3726
>mmu-mir-679	GCAGCTTTCAGATGTGGCTGTA	408	546	452	514	596	573	598	596	354	389	416	453	322	274	373	328	341	156	314	343
>mmu-mir-495	CTGAAAATGTTGCCTGAAGCAGT	110	152	130	219	138	103	113	116	104	129	122	149	131	78	102	92	148	80	149	136
>mmu-mir-680-1	TGAGAACTGAATTCCATAGGCTGT	0	0	0	0	0	0	0	0	0	0	0	0	0	0	0	0	0	0	0	0
>mmu-mir-680-2	AGTTTTGTGTGCATGTGCATGTG	0	0	0	0	0	0	0	0	0	0	0	0	0	0	0	0	0	0	0	0
>mmu-mir-680-3	AGTTGTGTGTGCATGTTCATGTCT	0	0	0	0	0	0	0	0	0	0	0	0	0	0	0	0	0	0	0	0
>mmu-mir-681	AGTTGTGTGTGCATGTTCATGTCT	0	0	0	0	0	0	0	0	0	0	0	0	0	0	0	0	0	0	0	0
>mmu-mir-682	TAAGTGCCTGCATGTATATGCG	0	0	0	0	0	0	0	0	0	0	0	2	0	0	0	0	0	0	0	0
>mmu-mir-449c	ATAGTTGTGTGTGGATGTGTGTAT	30	32	35	42	22	18	33	13	29	19	14	27	13	17	17	14	17	9	14	17
>mmu-mir-683-1	ATATACATACACACATACCCAT	0	0	0	0	0	0	0	0	0	0	0	0	0	0	0	0	0	0	0	0
>mmu-mir-684-1	TTAAGACTTGCAGTGATGTTT	0	0	0	0	0	0	0	0	0	0	0	0	0	0	0	0	0	0	0	0
>mmu-mir-684-2	CTGTCGCGGTGCCTGA	0	0	0	0	0	0	0	0	0	0	0	0	0	0	0	0	0	0	0	0
>mmu-mir-686	TATGTGCCTTTGGACTACATCG	0	0	0	0	0	0	0	0	0	0	0	0	0	0	0	0	0	0	2	0
>mmu-mir-719	CTTATGCAAGATTCCCTTCTAC	0	0	0	1	0	0	0	0	0	0	1	0	0	0	0	0	0	0	0	0
>mmu-mir-687	CATTCTCGTTTCCTTCCCTCAGT	0	0	0	0	0	0	0	0	0	0	0	0	0	0	0	0	0	0	0	0
>mmu-mir-688	CACGCGGGAACCGAGTCCACC	0	0	0	0	0	0	0	0	0	0	0	0	0	0	0	0	0	0	0	0
>mmu-mir-690	TATCTATTAAAGAGGCTAGC	19	39	47	55	11	12	13	11	39	111	57	349	18	31	90	8	89	292	416	73
>mmu-mir-691	GTGAGTGGGGTGGTTGGCATG	0	0	0	0	0	0	0	0	0	0	0	0	0	0	0	0	0	0	0	0
>mmu-mir-692-1	AGAATGTTGTGGACC	0	0	0	1	0	0	1	0	0	0	0	8	0	0	0	0	1	4	3	0
>mmu-mir-692-2	AGACATGTGCTCTGCTCCTAG	0	0	0	1	0	0	1	0	0	0	0	8	0	0	0	0	1	4	3	0
>mmu-mir-693	TGCAGTCCTCCCTACCTCCCT	2	0	0	1	2	1	4	0	1	2	2	2	1	1	1	0	0	0	1	0
>mmu-mir-694	AGAGAAACCCTGTCT	8	11	6	5	11	2	2	7	4	9	4	7	12	6	17	3	7	5	9	1
>mmu-mir-146b	CATGCCGCTTGCCTA	453	590	606	817	1333	1210	2384	2324	653	719	1093	1177	784	706	1555	1307	1151	439	1634	1505
>mmu-mir-669b	CAACTAGACTGTGAGCTTCTAG	13	22	20	23	16	17	10	10	8	8	12	15	6	12	6	2	7	4	12	5
>mmu-mir-669a-2	CAGAGGCAGGAGGAT	140	202	171	187	138	103	128	107	121	119	121	158	146	106	153	138	128	57	87	107
>mmu-mir-669a-3	GCAAAGCTGGGGACC	140	202	171	187	138	103	128	107	121	119	121	158	146	106	153	138	128	57	87	107
>mmu-mir-467b	CGGGCGGTACCCGCTC	354	476	386	493	210	184	196	186	239	269	248	299	180	278	340	335	240	105	225	249
>mmu-mir-669c	AGGGCTTCCAAGATCGGGT	42	49	37	60	46	34	37	46	46	45	46	54	28	49	43	53	49	13	51	39
>mmu-mir-297b	TGGGGGAGGCGGGGTCGACCGC	6	8	9	12	0	2	4	0	4	9	8	8	18	9	4	6	4	1	3	5
>mmu-mir-695	AATGCACCTGGGCAAGGGTTC	0	0	0	0	0	0	0	0	0	0	0	0	0	0	0	0	0	0	0	0
>mmu-mir-499	AATGCACCCGGGCAAGGATTTG	1	3	2	1	0	0	3	0	0	1	0	1	0	0	1	1	1	0	1	1
>mmu-mir-696	CCGTTCCGAAGGGAT	2	6	5	5	2	1	1	2	2	4	3	1	14	14	11	6	0	1	0	3
>mmu-mir-455	TTTTGCAGTATGTTCCTGAATAC	231	276	352	325	136	153	172	160	208	235	200	222	164	138	182	168	259	138	262	286
>mmu-mir-491	TCAACACTTGCTGGTTTTCTC	0	0	1	1	2	1	0	2	3	0	0	0	1	1	0	1	0	0	0	1
>mmu-mir-697	GGGCAAGATGGCGGCG	0	0	0	0	0	0	0	0	0	0	0	0	0	0	0	0	0	0	0	0
>mmu-mir-698	AATGGCGCCACTAGGGTTG	0	0	0	0	0	0	1	0	0	0	0	0	0	1	0	0	0	1	0	0
>mmu-mir-700	CAACCTGGAGGACTCCATGCTGT	7	7	13	13	8	7	3	10	11	10	6	10	11	2	9	3	11	1	7	4
>mmu-mir-701	CCGTCCTGAGGTTGTTGAGCT	2	4	8	4	6	2	3	3	1	2	0	2	4	2	4	1	3	3	2	3
>mmu-mir-702	TCCGAGCCTGGGTCTCCCTCT	23	32	23	23	16	12	11	12	15	19	19	17	3	4	3	4	14	2	11	15
>mmu-mir-703	TGAGAGATGCCATTCTATGTAGA	0	0	0	1	0	0	0	0	0	1	0	2	1	1	0	0	1	3	2	0
>mmu-mir-704	AAAGACACCAAGCTGAGTAGA	0	0	0	0	0	0	0	0	0	0	1	0	0	0	0	1	0	0	0	0
>mmu-mir-705	AACATTCATTGTTGTCGGTGGGT	0	0	0	0	0	0	0	0	0	1	0	0	0	0	0	0	0	0	0	0
>mmu-mir-706	GAAAGACATCATGCTGAATAGA	0	0	0	0	0	0	0	0	1	1	0	1	1	0	0	1	0	0	0	0
>mmu-mir-707	TGACTGGCACCATTCTGGATAAT	0	0	0	0	0	0	0	0	0	0	0	0	0	0	0	0	0	0	0	0
>mmu-mir-708	AGAGGCTTATAGCTCTAAGCCT	90	77	94	117	33	31	33	40	58	52	45	55	42	26	58	66	44	18	34	65
>mmu-mir-709	TACTCCATCCTCTCTGAGTAGA	2	0	4	2	0	0	0	0	0	1	1	2	0	1	1	0	1	1	0	0
>mmu-mir-710	AACTGTGTCTTTTCTGAATAGA	0	0	0	0	0	0	0	0	0	0	0	0	0	0	0	0	0	0	0	0
>mmu-mir-711	TAACTGCAACAGCTCTCAGTATT	0	0	0	0	0	0	0	0	0	0	0	0	0	0	0	0	0	0	0	0
>mmu-mir-712	TGATATGTTTGATATTGGGTTG	17	19	19	18	7	7	7	6	6	16	11	12	9	12	16	9	8	10	11	12
>mmu-mir-713	CTGCCCTGGCCCGAGGGACCGAC	0	0	0	0	0	0	1	0	0	0	0	0	0	0	0	0	0	0	0	0
>mmu-mir-714	TGGATTTCTCTGTGAATCACT	0	1	2	3	0	0	3	3	0	2	3	3	2	2	2	1	0	0	0	0
>mmu-mir-500	GTGTGCGGAAATGCTTCTGCTA	84	127	131	126	32	37	51	61	72	86	82	80	125	105	133	131	103	57	113	96
>mmu-mir-501	TAAGGTGCATCTAGTG	3338	4492	4738	4786	977	1092	992	955	2849	3065	3074	2861	2363	2844	3050	2939	2306	1140	2265	2068
>mmu-mir-717	AACTGGCCCACAAAGTCCCGCT	0	0	0	0	0	0	0	0	0	0	0	0	0	0	0	0	0	0	0	0
>mmu-mir-450b	ATATACATACACACATACCCAT	171	171	110	173	90	67	78	64	78	68	62	77	47	47	46	45	59	26	42	40
>mmu-mir-505	ATATACATACACACATACCCAT	4	5	6	2	5	3	3	5	1	1	0	2	1	0	5	2	1	1	1	0
>mmu-mir-718	ATATACATACACACATACCCAT	0	0	0	0	0	0	0	0	0	0	0	0	1	0	0	0	0	0	0	0
>mmu-mir-721	TGATCTAGCCAAAGCCTGACTGT	0	0	0	0	0	0	0	0	0	0	0	0	0	0	0	0	0	0	0	0
>mmu-mir-652	ATCAACAGACATTAATTGGGCGC	100	157	133	142	78	84	86	77	90	103	99	103	92	84	115	106	131	36	109	114
>mmu-mir-490	GATCAGGGCCTTTCTAAGTAGA	9	6	4	1	2	1	5	2	1	5	2	3	2	1	1	0	4	2	5	5
>mmu-mir-676	GATCAGGGCCTTTCTAAGTAGA	1267	1483	1357	1728	909	803	1185	1083	1090	1167	1072	1418	1105	1007	1337	1365	1202	647	1513	1427
>mmu-mir-615	TATTTAGAATGGCGCTGATCTG	2030	2224	1765	2114	1056	1012	980	869	1816	1736	1561	1778	1137	1269	1321	1409	1377	774	1660	1539
>mmu-mir-804	TATTTAGAATGGCGCTGATCTG	0	0	0	0	0	0	0	0	0	0	0	0	0	0	0	0	0	0	0	0
>mmu-mir-741	ATACATACACGCACACATAAGAC	0	1	0	0	0	0	0	0	2	1	1	0	0	0	0	1	0	1	1	2
>mmu-mir-742	ATACATACACGCACACATAAGAC	0	0	0	0	0	0	0	0	0	0	0	0	0	0	0	0	0	0	0	0
>mmu-mir-743a	ATACATACACGCACACATAAGAC	0	0	0	0	0	0	0	0	0	0	0	0	0	0	0	0	0	0	1	0
>mmu-mir-181d	ATACATACACGCACACATAAGAC	1769	2272	2320	2324	1140	1110	1336	1343	1156	1477	1305	1458	1583	1459	1653	1730	1886	901	1948	1845
>mmu-mir-743b	ATACATACACGCACACATAAGAC	0	1	2	0	0	0	0	0	0	0	0	0	0	0	0	0	1	0	1	0
>mmu-mir-871	TGTGTGCATGTGCATGTGTGTATA	1	4	4	6	1	0	2	0	3	1	3	0	2	2	3	2	1	4	7	4
>mmu-mir-879	ATACACACACACATACACACTC	71	89	96	95	59	45	64	60	38	67	77	68	44	53	64	48	59	33	67	45
>mmu-mir-880	ATACACACACACATACACACGC	0	0	0	0	0	0	0	0	0	0	0	0	0	0	1	0	0	0	0	0
>mmu-mir-881	ATACAGACACATGCACACACA	1	0	0	0	0	0	0	0	0	1	1	0	0	0	1	2	1	2	0	4
>mmu-mir-882	TGTGTGCATGTGCTTGTGTGTATG	0	0	0	0	0	0	0	0	0	0	0	0	0	0	0	0	0	0	0	0
>mmu-mir-883a	TAAGTGCGTGCATGTATATGTG	0	0	0	0	0	0	1	0	0	0	0	0	0	0	0	0	0	0	0	0
>mmu-mir-883b	ATAAGTGCGCGCATGTATATG	0	0	0	0	0	0	0	0	0	0	0	0	0	0	0	0	0	0	0	0
>mmu-mir-190b	TTGTACATGGTAGGCTTTCATT	39	54	61	71	68	66	76	85	45	46	64	39	46	51	66	69	59	43	89	71
>mmu-mir-874	GACCCTGGTCTGCACTCTATC	8	5	9	2	4	1	3	3	3	12	3	3	10	15	5	4	3	3	8	4
>mmu-mir-876	TGAGTGTGTGTGTGTGAGTGT	0	0	0	0	2	2	5	2	0	1	2	2	2	1	0	3	3	2	2	1
>mmu-mir-105	AAGATGGTAAGCTGCAGAACATGTGTGTTTCTC	0	0	0	0	0	0	0	0	0	0	0	0	0	0	0	0	0	0	0	0
>mmu-mir-147	TATTGCACTCGTCCCGGCCTCC	10	14	13	13	11	7	6	9	3	8	5	13	16	9	17	22	7	3	9	11
>mmu-mir-18b	TATACATACACGCACACATAGA	0	0	0	0	0	0	0	0	1	0	2	0	0	0	1	0	1	0	0	0
>mmu-mir-193b	TATCTAGTTGGATGTCAAGACAC	161	215	181	201	138	132	125	154	166	178	146	184	273	183	220	212	190	89	215	192
>mmu-mir-297a-3	AAGGTTACTTGTTAGTTCAGG	6	8	9	12	0	2	4	0	4	9	8	8	18	9	4	6	4	1	3	5
>mmu-mir-297a-4	TGCAGGAACTTGTGAGTCTCCT	6	8	9	12	0	2	4	0	4	9	8	8	18	9	4	6	4	1	3	5
>mmu-mir-297c	ATAAGACGAACAAAAGGTTTGT	6	8	9	12	0	2	4	0	4	9	8	8	18	9	4	6	4	1	3	5
>mmu-mir-327	GTAGAGGAGATGGCGCAGGGGACA	0	0	0	0	0	0	0	0	0	0	0	0	0	0	0	0	0	0	0	0
>mmu-mir-343	AATGTGTAGCAAAAGACAGGAT	0	0	0	0	0	0	0	0	0	0	0	0	0	0	0	0	0	0	0	0
>mmu-mir-344-2	ATTCTGCATTTTTAGCAAGCT	14	21	26	34	18	31	32	39	17	21	30	19	30	40	40	39	45	15	40	26
>mmu-mir-421	TACGTCATCGTCGTCATCGTTAT	565	828	757	843	494	455	531	459	373	484	501	630	235	336	490	474	250	152	308	382
>mmu-mir-453	TTGAAACAATCTCTACTGAACC	0	0	0	0	0	0	0	0	0	0	0	0	0	0	0	0	0	0	0	0
>mmu-mir-465b-1	AACCTGTTGAACAACTGAACCC	0	0	0	1	0	0	0	0	0	0	0	0	0	0	0	2	0	1	1	1
>mmu-mir-465b-2	ATAAGTGTGAGCATGTATATGT	0	0	0	1	0	0	0	0	0	0	0	0	0	0	0	2	0	1	1	1
>mmu-mir-465c-1	TATAAATACATGCACACATATT	0	0	2	0	1	0	0	2	0	1	0	3	0	1	0	0	2	0	0	3
>mmu-mir-465c-2	TGTGCATGTGTGTATAGTTGTGTGC	0	0	2	0	1	0	0	2	0	1	0	3	0	1	0	0	2	0	0	3
>mmu-mir-466b-1	GTGCATTGTATGTGTTGACATG	123	146	140	169	94	50	52	58	106	101	132	128	54	59	91	80	67	38	61	79
>mmu-mir-466b-2	ACTTGTGTGTGCATGTATATG	123	146	140	169	94	50	52	58	106	101	132	128	54	59	91	80	67	38	61	79
>mmu-mir-466b-3	ATACACACACACATACACACT	123	146	140	169	94	50	52	58	106	101	132	128	54	59	91	80	67	38	61	79
>mmu-mir-466c-1	TGGGTACATAAAGAAGTATGTGC	123	146	140	169	94	50	52	58	106	101	132	128	54	59	91	80	67	38	61	79
>mmu-mir-466e	AGGCATGCACCACCA	123	146	140	169	94	50	52	58	106	101	132	128	54	59	91	80	67	38	61	79
>mmu-mir-466f-1	ACACACACACACACACA	1	0	0	1	2	2	0	0	0	1	1	0	1	0	0	0	0	0	0	0
>mmu-mir-466f-2	GTGCATGTGTGTATAGTTGTGT	13	21	17	14	10	14	5	10	9	11	11	14	4	14	11	10	6	7	8	10
>mmu-mir-466f-3	AGTTGTGTGTGCATGTGCATGTG	6	9	4	6	4	5	0	5	11	6	4	4	5	0	5	4	3	0	1	3
>mmu-mir-466g	TGTGCATGTGTGTATAGTTGTGTGC	1	1	1	1	1	0	1	0	1	1	4	1	0	0	0	1	0	0	2	1
>mmu-mir-466h	ATGCATGGGTGTATAGTTGAGTGC	17	16	12	22	26	19	9	14	11	11	16	9	14	18	16	15	13	4	11	19
>mmu-mir-467c	TGGTGTGAGGTTGGGCCAGGA	68	105	100	116	77	69	50	56	52	54	69	58	57	56	77	68	54	22	43	59
>mmu-mir-467d	ACGTGTGTGTGCATGTGCATGT	31	47	72	45	17	14	31	18	33	38	33	35	32	40	62	52	44	26	55	45
>mmu-mir-493	TGTGTGTGTACATGTACATGTG	350	379	421	507	357	367	318	355	227	237	314	312	177	244	304	280	319	186	375	318
>mmu-mir-504	GTGTGTGTGTGTGTATG	148	171	168	172	27	29	21	31	149	134	123	152	64	55	60	64	68	18	54	86
>mmu-mir-509	GTGTGCATGTGCATG	0	0	0	0	0	0	0	0	0	0	0	0	0	0	0	0	0	0	0	0
>mmu-mir-568	CAGTCTTACTATGTAGCCCTA	0	0	0	0	0	0	0	0	0	0	0	0	0	0	0	0	0	0	0	0
>mmu-mir-574	TTTGCTCTTTTTGTTTGTTTGC	313	407	401	530	513	474	541	470	388	380	405	459	320	300	370	379	454	191	387	415
>mmu-mir-590	TAGGTCACCCGTTTTACTATC	0	0	0	0	0	0	0	0	0	0	0	0	0	0	0	0	0	0	0	0
>mmu-mir-654	ACTGCTAGATCCTTGGACTTCC	0	0	0	0	0	0	0	0	0	0	0	0	0	0	0	0	0	0	0	0
>mmu-mir-92b	TGTCTTGTGTGTGCATGTTCATT	722	791	704	782	402	380	472	411	393	400	383	422	226	258	287	298	397	244	475	415
>mmu-mir-466d	TGTGTGTGTGTATATATATATA	14	29	15	21	9	5	2	10	19	16	13	19	9	10	15	2	9	3	12	6
>mmu-mir-449b	GAGTTCGAGGCCAGCCTG	0	0	0	0	0	0	0	0	0	0	0	0	0	0	0	0	0	0	0	0
>mmu-mir-878	AAATCTACCTGCCTCTGCCT	0	0	2	1	0	0	2	0	0	0	0	1	0	0	1	0	0	0	0	0
>mmu-mir-872	TAGGACACATGGTCTACTTCT	2010	2557	2589	2490	1985	1853	2013	1884	1712	1897	1956	1997	1914	2020	2629	2449	2156	1110	2370	2268
>mmu-mir-873a	TATGTGTTCCTGGCTGGCTTGG	62	97	92	83	99	90	76	86	86	110	83	96	42	55	72	74	82	48	72	101
>mmu-mir-875	TCTGAGTCCCGGTCGCGCGGGC	0	0	0	0	0	0	0	0	0	0	0	0	0	0	0	0	0	0	0	0
>mmu-mir-208b	CTGTATAATTGGACT	4	7	5	3	1	3	3	0	1	1	1	0	0	1	0	0	1	0	0	1
>mmu-mir-877	AGTGGCTCCTGGAAGAGGAAC	54	73	89	84	31	45	48	60	58	70	47	73	20	25	30	26	60	39	61	57
>mmu-mir-511	AGAGGGCGGAGCCTG	2	4	4	2	1	0	1	2	1	1	0	0	1	0	0	0	1	0	1	1
>mmu-mir-544	TTGGGGACGGGAGGGAGGAT	0	6	4	1	1	1	0	1	2	2	4	3	0	3	2	2	0	1	1	2
>mmu-mir-598	GTGAAGGGAGGGCCAGCC	23	22	33	28	26	24	36	30	21	32	24	25	20	44	37	25	37	28	69	43
>mmu-mir-653	GCGGGCGCTGGACGCCTC	9	9	14	14	5	4	5	5	7	9	10	4	4	6	9	6	5	2	10	8
>mmu-mir-582	GACCTCTGGATGTTAGGGACT	617	777	679	800	421	447	495	496	602	651	692	761	629	598	626	742	540	259	565	612
>mmu-mir-467e	TCTAGGACTTTATAGAGCAGAG	27	36	48	59	24	25	21	26	25	20	26	25	25	17	50	39	21	11	32	19
>mmu-mir-466l	ACCTCCATAGTACCTGCAGCGT	1	0	0	0	0	0	1	0	0	0	0	0	0	0	0	0	0	0	0	0
>mmu-mir-669k	GTTGCGGACAGCGCTAGGTCGG	0	0	0	1	0	0	0	0	0	1	0	1	0	0	0	0	0	0	0	1
>mmu-mir-669g	CCAGGACCATCAGTGTGACTAT	0	0	0	1	0	0	0	0	0	2	0	0	0	0	0	0	0	0	1	1
>mmu-mir-669d	TCTGGTCCCCTGCTTCGTCCTCT	25	19	20	27	14	14	12	11	13	9	9	8	15	12	20	15	15	6	12	9
>mmu-mir-466i	GAGTTCGAGGCCAGCCTG	3	5	5	3	5	2	3	5	4	6	3	9	9	7	3	9	5	3	2	5
>mmu-mir-1b	TAACTGACCTGCTGTGAACT	1	0	2	1	2	0	4	2	1	2	1	0	0	0	2	0	0	0	0	1
>mmu-mir-1186a	CGGTGGGACTTGTAGTTCGGTC	0	0	0	0	0	0	0	0	0	0	0	0	0	0	0	0	0	0	0	0
>mmu-mir-1187	CTCCAACAGTAAAGGGCTGGCC	0	1	0	0	0	0	0	0	0	1	0	0	0	0	0	0	1	0	1	0
>mmu-mir-669j	CATCTTAGCAGTATCTCCCATC	0	0	0	0	0	0	0	0	0	0	0	0	0	0	0	0	0	0	0	0
>mmu-mir-669f	AGGGAGGATCTGGGCACCTGGA	14	16	10	19	4	11	8	9	8	12	11	7	9	7	10	7	8	3	8	8
>mmu-mir-669i	TCTTCGCGGGTACTGTCGGGACT	0	0	0	1	0	0	0	0	0	1	0	1	0	0	0	0	0	0	0	1
>mmu-mir-669h	CCACCTCCCCTGCAAACGTCC	0	2	1	0	0	1	1	0	1	1	0	1	0	3	0	2	0	0	1	0
>mmu-mir-1188	AGGCAGGTGGATTTCTG	35	32	29	33	21	12	18	26	19	26	24	20	10	12	15	19	17	8	14	14
>mmu-mir-466f-4	AGGACGAGCTAGCTGAGTGCTG	0	0	0	0	0	1	0	0	0	0	0	0	1	0	0	1	2	0	1	0
>mmu-mir-466k	TTTAGGCAGAGCACTCGTACAG	4	7	7	5	4	5	5	5	3	4	5	9	2	3	8	7	3	2	7	2
>mmu-mir-467f	TATACCAGGATGTCAGCATAGTT	0	1	0	0	0	0	1	0	0	1	0	1	0	0	0	0	0	0	0	0
>mmu-mir-1190	TCTGCATCTAAGGATATGGTC	0	0	0	0	0	0	0	0	0	0	0	0	0	0	0	0	0	0	0	0
>mmu-mir-466j	AGTTGTGTGTGCATGTATATGT	0	0	0	0	0	0	0	0	0	0	0	0	0	0	0	0	0	0	0	0
>mmu-mir-1191	AGTTTTGTGTGCATGTGCATGTG	8	7	5	4	6	6	4	2	1	4	4	2	3	2	1	4	0	2	3	2
>mmu-mir-1192	AGTTTTGTGTGCATGTGCATGTG	3	3	1	0	2	2	0	1	0	0	0	1	0	2	0	0	0	0	0	0
>mmu-mir-1193	ACATAACATACACACACACGTAT	1027	1203	1210	1338	236	221	223	209	735	772	779	821	285	398	525	468	409	210	526	480
>mmu-mir-1194	AAACCACCTCTCTTCACTTACT	0	1	0	0	0	0	0	0	0	1	1	0	1	1	0	0	0	1	2	0
>mmu-mir-669e	TGGGAAAGTTCTCAGGCTTCTG	5	3	3	7	3	6	4	5	8	8	4	6	2	8	5	4	6	2	4	4
>mmu-mir-467g	CTGTGTAGCCCTGGC	0	0	1	0	0	0	0	0	0	0	1	0	0	0	0	0	0	0	0	0
>mmu-mir-467h	AGTCCCAGGATGCACTGCAGCTT	0	0	0	0	0	0	0	0	0	0	0	0	0	0	0	0	0	0	0	0
>mmu-mir-1195	TGTGTGGATGTGTGTG	5	6	5	3	4	2	2	3	6	8	5	11	0	1	1	4	5	4	10	3
>mmu-mir-1196	CCCTGGCTGGCACCTGGACGTA	19	30	15	16	8	7	11	13	10	14	11	15	10	12	7	7	7	4	8	10
>mmu-mir-1197	GTAGCTCAGTGGTAGAG	210	245	249	254	125	92	121	109	139	159	169	207	94	108	181	144	119	64	149	148
>mmu-mir-1198	TAGGAAAGTGGAAGCAGTAAGT	56	54	70	62	39	35	49	39	32	40	52	47	38	30	29	40	40	20	48	42
>mmu-mir-1199	CCAGTGCTGTTAGAAGAGGGCT	3	2	2	0	1	2	4	2	0	0	0	1	0	2	2	0	1	0	1	1
>mmu-mir-1902	CGCCCTCCCCTCTTCC	1	0	0	0	0	0	0	0	0	0	0	0	0	0	0	0	0	0	0	0
>mmu-mir-1897	TGGTCCCATCTGTCTGCCTCTCT	0	0	0	0	0	0	0	0	0	0	0	0	0	0	0	0	0	0	0	0
>mmu-mir-1905	CCGACTTCTGGGCTCCGGCTTT	0	0	0	0	0	0	0	0	0	0	0	0	0	0	0	0	0	0	0	0
>mmu-mir-1895	AAGCCGGGCCGTAGTGGCGC	0	0	0	0	0	0	0	0	0	0	0	0	0	0	0	0	0	0	0	0
>mmu-mir-1903	AAGGGAGCTGGCTCAGGAGAGA	0	0	0	0	0	0	0	1	0	0	0	0	0	0	0	1	0	0	0	0
>mmu-mir-1899	TGCAGCTGTTAAGGATGGTGGAC	0	0	0	0	0	0	0	0	0	0	0	0	0	0	0	0	0	0	0	0
>mmu-mir-1900	AAGATGGAGACTTTAACATGGGT	0	0	0	0	0	0	0	0	0	0	0	0	0	0	0	0	1	0	0	0
>mmu-mir-1892	CGGGCAGTGGTGGCAC	0	0	0	0	1	0	0	0	0	0	0	0	0	0	0	0	0	0	0	0
>mmu-mir-1906-1	TGTGTCACTGGGGATAGGCTTTGA	0	0	0	0	0	0	0	0	0	0	0	0	0	0	0	0	0	0	0	0
>mmu-mir-1896	CTCACCTGGAGCATGTTTTCT	0	0	0	0	0	0	0	0	0	0	0	0	0	0	0	0	0	0	0	0
>mmu-mir-1904	AAGGTAGATAGAACAGGTCTTG	0	0	0	0	0	0	0	0	0	0	0	0	0	0	0	0	0	0	0	0
>mmu-mir-1898	CATCTAACCCTGGCCTTTGACA	0	0	0	0	0	0	0	0	0	0	0	0	0	0	0	0	0	0	0	0
>mmu-mir-1907	TCTCACCCTATGTTCTCCCACA	0	0	0	0	0	0	0	0	0	0	0	0	0	0	0	0	0	0	0	0
>mmu-mir-1894	GCCGGCGGGAGCCCC	0	0	0	1	0	0	0	0	0	0	0	0	0	0	0	0	0	0	0	0
>mmu-mir-1893	TCTTGAACCCCTGACC	0	0	0	0	0	0	0	0	0	0	0	0	1	0	0	0	0	0	0	0
>mmu-mir-1901	ATTTGATAAGATGACATAGGA	0	0	0	0	0	0	0	0	0	0	0	0	0	0	0	0	0	0	0	0
>mmu-mir-1927	CTGGCTGGGGAAAATGACTGGA	0	4	4	3	0	6	5	0	2	2	1	3	1	1	3	3	1	0	1	2
>mmu-mir-1928	ACTACAAGTCCCAGG	0	0	0	0	0	0	0	0	0	0	0	0	0	0	0	0	0	0	0	0
>mmu-mir-1929	ATTGGAGCTGAGATTCTGCGGGAT	1	0	1	1	2	0	1	0	0	0	0	3	2	0	0	0	0	0	0	0
>mmu-mir-1930	ACTCTAGCTGCCAAAGGCGCT	15	14	13	13	10	8	9	10	2	4	5	13	10	10	5	5	9	3	1	5
>mmu-mir-1931	ATAGCACAGAAGCACTCCCACC	0	0	0	0	0	0	0	0	0	0	0	0	0	0	0	0	0	0	0	0
>mmu-mir-1932	CTACCTTTGATAGTCCACTGCC	0	2	0	0	1	1	1	1	0	0	0	0	0	0	1	2	0	0	1	0
>mmu-mir-1933	GGAGAATGTAGTGTTACCGTGA	33	40	45	36	24	19	27	32	31	24	23	40	17	18	30	24	18	8	22	30
>mmu-mir-1934	TGAGGAATCCTGATCTCTCGCC	8	12	15	7	1	3	5	11	5	5	4	9	3	4	1	9	5	3	7	10
>mmu-mir-1935	TCTGGCTGTTGTGGTGTGCAA	5	6	5	3	4	2	2	3	6	8	5	11	0	1	1	4	5	4	10	3
>mmu-mir-1936	TCAACAAAATCACTGATGCTGGAGT	0	0	0	0	0	0	0	0	0	0	0	0	0	0	0	0	0	0	0	0
>mmu-mir-1938	TTGGTTGCTGTAGATTAAGTAGT	0	3	2	5	4	5	2	0	0	1	1	0	5	4	3	1	2	0	3	2
>mmu-mir-1940	GTGAATTGCAGTACTCCAACA	0	0	2	3	0	0	0	0	0	4	9	5	0	0	0	3	0	2	5	4
>mmu-mir-1941	AGACGGAGCGGTTTCTGT	0	2	2	0	0	0	1	0	2	3	0	0	0	0	0	0	0	0	0	0
>mmu-mir-1942	AGCCCCTGACCTTGAACCTGGG	0	0	0	0	0	0	0	0	0	0	0	0	0	0	0	0	0	0	0	0
>mmu-mir-1943	TGGTGCTATGGTCAGGGGTAGA	41	40	38	38	36	33	40	36	34	40	45	45	26	27	32	37	45	22	33	39
>mmu-mir-1945	TGCCCCCTCCAGGAAGCCTTCT	5	3	2	8	3	3	5	4	3	3	4	7	2	3	6	2	0	0	4	4
>mmu-mir-1306	TTGATGTCCACTGTGACCATAGT	19	22	27	26	10	12	18	13	19	14	14	13	13	11	24	17	19	5	8	17
>mmu-mir-1946a	GTTCCTGCTGAACTGAGCCAG	1	0	2	0	0	0	0	1	0	0	0	0	0	0	0	0	0	1	0	0
>mmu-mir-1947	TGTCTGGGAGCAGCCAAGGAC	10	17	22	15	12	6	6	7	10	14	11	15	1	4	9	10	6	3	8	5
>mmu-mir-1948	CGCACTCTGGTCTTCCCTTGCAGA	77	83	70	72	66	54	92	64	48	54	48	61	32	39	47	60	39	24	38	46
>mmu-mir-1949	CTGACTCCCTGCTTCTCCGCAG	10	15	12	18	2	2	1	1	11	13	6	9	5	4	7	0	0	3	6	3
>mmu-mir-1950	CAAAGCCTAGACTGCAGCTACCT	1	1	1	1	0	2	0	0	2	0	0	0	2	1	0	1	0	0	0	0
>mmu-mir-669l	CTTTGATCTGATGAGCTAAGCT	48	66	67	78	39	43	46	47	50	40	48	50	29	58	59	57	42	17	35	54
>mmu-mir-669m-1	TTGCGCTCCGATCTCTGAGC	13	22	20	23	16	17	10	10	8	8	12	15	6	12	6	2	7	4	12	5
>mmu-mir-669m-2	CACATGGCACTCAACTCTGCAG	13	22	20	23	16	17	10	10	8	8	12	15	6	12	6	2	7	4	12	5
>mmu-mir-669o	AGGCTGGGAATATTTCAGAGAT	36	45	36	48	35	33	38	31	38	42	45	50	24	24	28	21	27	8	18	19
>mmu-mir-1951	TTCTGCCAGTCTCCTTCAGACA	0	0	0	0	0	1	0	0	0	0	0	0	0	0	0	0	0	0	0	0
>mmu-mir-1952	TAGATTGTAGGCCCATTGGAAG	0	0	0	0	0	0	0	0	0	0	0	0	0	0	0	0	0	0	0	0
>mmu-mir-1953	TACATACACACATACACACGCA	0	5	2	1	3	1	1	1	1	1	1	0	0	1	1	2	0	0	1	0
>mmu-mir-1954	ACTTGTGTGTGCATGTATATG	1	1	3	0	0	1	0	0	1	0	2	0	0	0	0	2	0	0	0	1
>mmu-mir-1955	TGTGTGTGTACATGTACATGTG	6	7	8	3	2	7	4	5	4	4	4	4	4	6	8	3	4	1	3	2
>mmu-mir-669n	TAAGTGCCTGCATGTATATGCG	0	0	0	0	0	0	0	1	0	0	0	0	0	0	0	0	0	0	0	0
>mmu-mir-1956	AGTTGTGTGTGCATGTTCATGTCT	0	0	0	0	1	0	1	0	1	0	2	0	1	1	0	0	0	0	0	0
>mmu-mir-1957a	AGTTGTGTGTGCATGTTCATGTCT	0	1	1	7	0	0	0	1	3	9	8	27	0	1	0	0	5	18	30	2
>mmu-mir-1958	TAAGTGCCTGCATGTATATGCG	0	0	0	1	1	0	1	1	0	0	0	0	0	0	0	0	0	1	2	0
>mmu-mir-1960	ATACATACACGCACACATAAGAC	2	6	3	4	3	7	5	2	1	2	1	2	2	2	3	1	1	0	4	3
>mmu-mir-1961	AGTTGTGTGTGCATGTTCATGTCT	0	1	3	0	0	0	0	0	1	1	0	1	0	0	2	0	2	4	2	0
>mmu-mir-1962	TAAGTGCCTGCATGTATATGCG	0	0	0	0	0	0	0	0	0	0	1	0	0	0	0	0	0	0	0	0
>mmu-mir-1963	ATACATACACGCACACATAAGAC	0	0	0	0	0	0	0	0	0	0	0	0	0	0	0	0	0	0	0	0
>mmu-mir-1964	AGTTGTGTGTGCATGTTCATGTCT	127	121	141	142	60	57	50	40	103	91	108	111	55	61	88	83	93	42	83	91
>mmu-mir-1965	TAAGTGCCTGCATGTATATGCG	10	18	9	9	8	0	2	3	4	5	3	8	1	2	0	2	4	1	7	2
>mmu-mir-1966	ATACATACACGCACACATAAGAC	1	0	0	2	0	0	2	1	0	0	0	0	2	0	0	0	1	1	2	1
>mmu-mir-1967	AGTTGTGTGTGCATGTTCATGTCT	0	0	0	0	0	0	0	0	0	0	0	0	0	0	0	0	0	0	0	0
>mmu-mir-1968	TAAGTGCCTGCATGTATATGCG	0	1	0	0	2	0	0	1	0	0	0	0	0	1	1	0	0	0	0	0
>mmu-mir-1969	AGTTGTGTGTGCATGTTCATGTCT	1	1	1	1	0	1	1	2	3	8	0	0	1	0	2	2	0	0	1	2
>mmu-mir-1946b	ATACATACACGCACACATAAGAC	0	0	0	0	0	0	0	0	0	0	0	0	0	1	1	0	0	0	0	0
>mmu-mir-1970	AGTTGTGTGTGCATGTTCATGTCT	0	0	0	0	0	0	0	0	0	0	0	0	1	0	0	0	0	0	0	0
>mmu-mir-1971	TAAGTGCCTGCATGTATATGCG	0	0	0	0	0	0	0	0	0	0	0	0	0	0	0	0	0	0	0	0
>mmu-mir-1983	ATACATACACGCACACATAAGAC	1015	1310	1211	1460	488	484	438	452	820	921	869	1023	550	609	653	612	557	283	577	599
>mmu-mir-1839	AGTTGTGTGTGCATGTTCATGTCT	608	689	633	696	780	735	807	887	504	615	600	611	713	782	957	768	865	501	959	769
>mmu-mir-1981	TAAGTGCCTGCATGTATATGCG	93	129	105	118	45	36	44	46	61	97	78	85	37	56	82	83	75	59	119	96
>mmu-mir-1982	AGTTGTGTGTGCATGTTCATGTCT	1	5	0	0	1	1	2	1	0	0	0	2	2	1	3	2	4	1	3	6
>mmu-mir-683-2	TAAGTGCCTGCATGTATATGCG	0	0	0	0	0	0	0	0	0	0	0	0	0	0	0	0	0	0	0	0
>mmu-mir-2136	AGTTGTGTGTGCATGTTCATGTCT	0	0	0	0	0	0	0	0	0	0	0	0	0	0	0	0	0	0	0	0
>mmu-mir-2137	TAAGTGCCTGCATGTATATGCG	1	0	7	2	0	0	0	0	0	0	0	0	0	0	1	1	1	1	0	0
>mmu-mir-2139	AGTTGTGTGTGCATGTTCATGTCT	0	0	0	0	0	0	0	0	0	0	0	0	0	0	0	0	0	0	0	0
>mmu-mir-2183	ATACATACACGCACACATAAGAC	0	0	0	0	0	0	0	0	0	0	0	0	0	0	0	0	0	0	0	0
>mmu-mir-432	GTGTGTGCGTACATGTACATG	0	0	0	0	0	0	0	0	0	0	0	0	0	0	0	0	0	0	0	0
>mmu-mir-599	CTAACTCACTGTCATGTCCTCA	0	0	0	0	0	0	0	0	0	0	0	0	0	0	0	0	0	0	0	0
>mmu-mir-767	TTCATGAGCAGCTGCAAAGGTG	0	0	0	0	0	0	0	0	0	0	0	0	0	0	0	0	0	0	0	0
>mmu-mir-664	AGCATCTGCTGATCCTGAGCTGT	100	114	80	105	111	122	108	137	84	98	111	102	141	150	149	152	133	67	120	112
>mmu-mir-2861	CGGGCCTGACCAGTCTCAAGAC	0	0	0	0	0	0	0	0	0	0	1	0	0	0	0	0	0	0	0	0
>mmu-mir-3057	GGAATGGGGCTGTTTCCCCTC	82	107	98	118	120	122	126	134	77	98	116	144	63	85	103	105	102	57	114	112
>mmu-mir-1251	CGCACCCCGCGGAGCTCACACT	7	9	4	5	0	2	5	1	2	2	2	4	20	5	7	5	1	1	5	0
>mmu-mir-3060	TCCTTTAAATTGTGTCCTCAAG	0	2	8	6	0	2	2	5	1	4	1	1	2	2	1	3	2	0	4	3
>mmu-mir-3061	TGGACACTGGAGAGAGAGCTTTT	17	14	7	12	24	24	20	21	6	5	4	7	6	6	6	5	6	7	10	6
>mmu-mir-3062	GGCCAAGGATGAGAACTCTAACCTGAC	3	2	1	2	2	1	1	0	0	0	0	0	0	0	1	1	1	0	1	1
>mmu-mir-3063	CTCAGACCTTTCTACCTGTCAG	12	12	6	13	6	7	11	9	4	11	10	9	2	2	3	5	7	3	3	3
>mmu-mir-3064	TCCTAACAGCAGGAGTAGGAGC	0	1	1	1	2	1	0	1	2	1	0	0	3	0	4	3	0	1	0	2
>mmu-mir-3065	AACGGGGTGTCTTTGGGAGTCT	0	0	0	0	0	1	0	2	0	1	0	0	0	0	0	0	0	0	0	0
>mmu-mir-3066	GGTACCATTGACTAAAGCTAG	34	49	37	39	22	15	19	16	23	19	40	26	8	17	24	14	11	15	27	15
>mmu-mir-3067	GATATAACCAAAGCCTGACTAT	0	0	0	0	0	0	0	0	0	0	0	0	0	0	0	0	0	0	0	0
>mmu-mir-3068	CATTTAGCCAAAGCCTGACTGT	129	185	155	185	109	140	185	174	124	179	152	139	168	200	202	215	212	140	275	199
>mmu-mir-3069	TGATCTAGTCAAAGCCTGACAGT	0	3	3	1	0	0	0	1	1	5	7	14	0	0	0	0	0	0	8	1
>mmu-mir-3070a	TAGCCAGGGGCTTGACTGC	0	2	0	1	0	0	0	0	3	0	0	1	0	0	0	0	0	0	1	0
>mmu-mir-3070b	CTCTAGCCAGGACCT	2	5	5	8	4	0	8	7	1	4	2	3	2	2	4	3	3	4	4	5
>mmu-mir-3071	GAGCACCCCATTGGCTACCCACAG	0	0	0	0	0	0	0	0	0	0	0	0	0	0	0	0	0	0	0	0
>mmu-mir-3072	TAACCTCTGATCCTTCCCACAG	37	38	52	49	30	19	28	31	24	23	30	37	21	26	40	41	13	21	41	40
>mmu-mir-3073a	ACTGCTTATGAGCTTGCACTCC	1	1	0	1	1	0	0	0	0	0	1	1	0	1	1	1	0	0	0	0
>mmu-mir-3074-1	TCCTGTACTGAGCTGCCCCGAG	3	1	1	0	2	3	1	2	3	5	2	2	0	4	4	0	1	0	3	0
>mmu-mir-3075	GTTCCTGCTGAACTGAGCCAG	1	0	1	3	2	1	1	5	1	2	3	2	3	1	3	1	2	0	1	0
>mmu-mir-3076	GTCTCTAAAGCTAGACGTTCCGGA	2	0	2	1	0	1	2	0	1	0	1	0	2	0	3	2	2	1	1	3
>mmu-mir-3077	TAGGGCCATCTCATCCAGATA	1	2	1	3	1	0	2	1	0	1	0	1	0	2	1	2	0	0	1	2
>mmu-mir-3078	TTCTGCCTCCCCTGAAGGCTCTGTTGTCACTCTGG	0	0	1	0	0	0	0	0	0	0	0	0	0	0	0	0	0	0	0	0
>mmu-mir-3079	TACAACCTGCTAAGTG	1	0	4	0	0	1	0	0	0	0	0	1	0	0	0	0	1	2	1	1
>mmu-mir-3080	ACATAGAAAAGGCAGTCTG	0	0	0	0	0	0	0	0	0	0	0	0	0	0	0	0	0	0	0	0
>mmu-mir-3081	CACAGAACATGCAGTGAGAACT	9	5	8	9	2	3	1	3	3	1	0	3	2	0	6	6	6	0	2	5
>mmu-mir-3082	CCCTGGTCCTGGTCCTGGCCCT	16	16	16	17	13	5	12	11	7	8	10	10	8	7	16	13	20	10	8	11
>mmu-mir-3083	ATACATACACGCACACATAAGAC	0	2	0	0	0	0	1	1	0	0	0	0	0	0	0	0	0	1	0	1
>mmu-mir-3084-1	TGTAGACCAGGCTGGCC	0	4	1	6	0	4	3	3	2	3	3	1	9	5	11	4	5	1	4	5
>mmu-mir-3085	ACTCACTCTGTAGACCAGGCTGGCCTTGAACT	0	0	0	0	0	0	0	0	0	0	0	0	0	0	0	0	0	0	0	0
>mmu-mir-3086	TCCATGAGATCCAACTG	3	1	3	1	0	1	4	1	0	1	0	0	1	2	2	0	2	0	3	2
>mmu-mir-466m	TCCATGAGATCCAACTG	1	0	0	1	2	0	1	1	1	0	1	0	2	0	1	0	0	1	0	0
>mmu-mir-669d-2	TATAAATAAGGCTGCT	25	19	20	27	14	14	12	11	13	9	9	8	15	12	20	15	15	6	12	9
>mmu-mir-466o	TGGGATTAAAGGCATG	4	7	7	5	4	5	5	5	3	4	5	9	2	3	8	7	3	2	7	2
>mmu-mir-467a-2	TGGAGAGATGGCTCAG	354	476	386	493	210	184	196	186	239	269	248	299	180	278	340	335	240	105	225	249
>mmu-mir-669a-4	GCGCTGGCGGCGGCG	140	202	171	187	138	103	128	107	121	119	121	158	146	106	153	138	128	57	87	107
>mmu-mir-669a-5	GAGGAGCTCACAGTCTATTGA	140	202	171	187	138	103	128	107	121	119	121	158	146	106	153	138	128	57	87	107
>mmu-mir-467a-3	AGGTAGTAGTTTGTAC	354	476	386	493	210	184	196	186	239	269	248	299	180	278	340	335	240	105	225	249
>mmu-mir-466c-2	ATCCCACTTCTGACAC	123	146	140	169	94	50	52	58	106	101	132	128	54	59	91	80	67	38	61	79
>mmu-mir-669a-6	GGCCAAGGATGAGAACTCTAACCTGACT	140	202	171	187	138	103	128	107	121	119	121	158	146	106	153	138	128	57	87	107
>mmu-mir-467a-4	ATGGAGGTCTCTGTCTGACTT	354	476	386	493	210	184	196	186	239	269	248	299	180	278	340	335	240	105	225	249
>mmu-mir-466b-4	CTGGACTTGGAGTCAGAAG	123	146	140	169	94	50	52	58	106	101	132	128	54	59	91	80	67	38	61	79
>mmu-mir-669a-7	GCACAGTACTGTGATAACTGA	140	202	171	187	138	103	128	107	121	119	121	158	146	106	153	138	128	57	87	107
>mmu-mir-467a-5	ATCCCACTCCAGACACCA	354	476	386	493	210	184	196	186	239	269	248	299	180	278	340	335	240	105	225	249
>mmu-mir-466b-5	AAGGAGCTCACAATCTAT	123	146	140	169	94	50	52	58	106	101	132	128	54	59	91	80	67	38	61	79
>mmu-mir-669p-1	TGAGGTTGTAGTTTGTGC	140	202	171	187	138	103	128	107	121	119	121	158	146	106	153	138	128	57	87	107
>mmu-mir-467a-6	TGGAGAGATGGCTCAG	354	476	386	493	210	184	196	186	239	269	248	299	180	278	340	335	240	105	225	249
>mmu-mir-669a-8	AGCTCCGATCCGGGAG	140	202	171	187	138	103	128	107	121	119	121	158	146	106	153	138	128	57	87	107
>mmu-mir-466b-6	TGTCCCTGTTCAGGCGCCA	123	146	140	169	94	50	52	58	106	101	132	128	54	59	91	80	67	38	61	79
>mmu-mir-669a-9	CTGTGTAGCCCTGGCTG	140	202	171	187	138	103	128	107	121	119	121	158	146	106	153	138	128	57	87	107
>mmu-mir-467a-7	GATCGATGTGGTGCT	354	476	386	493	210	184	196	186	239	269	248	299	180	278	340	335	240	105	225	249
>mmu-mir-466b-7	GTTCGAATCCCAGCG	123	146	140	169	94	50	52	58	106	101	132	128	54	59	91	80	67	38	61	79
>mmu-mir-669p-2	TTTTGTTTGTTTTGCTGATGCAG	140	202	171	187	138	103	128	107	121	119	121	158	146	106	153	138	128	57	87	107
>mmu-mir-467a-8	TCATCCGGGATCCCCTGAGGC	354	476	386	493	210	184	196	186	239	269	248	299	180	278	340	335	240	105	225	249
>mmu-mir-669a-10	CCAAGTCCTTCTGATCGAGGCCC	140	202	171	187	138	103	128	107	121	119	121	158	146	106	153	138	128	57	87	107
>mmu-mir-467a-9	AGCTCAGTTGGCAGAG	354	476	386	493	210	184	196	186	239	269	248	299	180	278	340	335	240	105	225	249
>mmu-mir-669a-11	TGGGGAGATGGCTCAG	140	202	171	187	138	103	128	107	121	119	121	158	146	106	153	138	128	57	87	107
>mmu-mir-467a-10	TGGTGGTAGAGCACT	354	476	386	493	210	184	196	186	239	269	248	299	180	278	340	335	240	105	225	249
>mmu-mir-669a-12	GGGGAATCCGACTGTT	140	202	171	187	138	103	128	107	121	119	121	158	146	106	153	138	128	57	87	107
>mmu-mir-466p	GGAGGAGGTAGAGGGT	123	146	140	169	94	50	52	58	106	101	132	128	54	59	91	80	67	38	61	79
>mmu-mir-466n	TGGGGTGTAGCTCAG	10	10	10	8	8	4	2	3	5	4	3	7	4	4	4	6	6	6	16	12
>mmu-mir-3087	GACAGAGGAGGAGAGAGATCCTGT	1	1	1	0	0	1	0	0	0	0	0	0	0	1	0	0	0	0	0	0
>mmu-mir-3088	ACTGGAGACGGAAGCTGCAAGAGC	2	0	0	0	0	0	0	1	0	0	1	0	0	1	1	0	0	0	0	0
>mmu-mir-3089	GGCGACTCTGGACGC	12	14	8	10	13	10	14	17	5	8	8	10	19	5	14	8	7	2	9	9
>mmu-mir-3090	TTCAGGCAGGGTCTTCATATCG	0	0	0	0	0	0	0	0	0	0	0	0	0	0	0	0	0	0	0	0
>mmu-mir-3091	GAAGATTGATTGTTAAGCTGAAA	9	15	12	9	2	2	1	0	7	4	1	4	0	2	3	2	2	0	3	4
>mmu-mir-3092	ATCTCATCCTGGGGCT	3	4	6	9	2	3	5	3	7	6	4	2	1	3	4	3	3	2	1	2
>mmu-mir-3093	TTGGGGCTGTGGTGCCACCAGCT	0	0	1	1	0	0	1	0	0	0	0	0	0	0	0	0	0	0	0	0
>mmu-mir-3094	GCTTGTGATGAGACA	2	0	0	0	0	1	0	0	1	0	2	1	0	0	0	1	0	0	0	1
>mmu-mir-3095	ACCGCGGGACCCGGGGCTG	9	15	17	14	7	8	9	12	5	11	9	9	8	4	12	12	9	3	7	10
>mmu-mir-3096a	TGTGTGTGTGTGTGTGTATGTG	680	927	774	871	421	396	388	489	316	375	318	407	365	481	486	428	230	164	341	275
>mmu-mir-3097	CACTGAGCCACTTTCCAGCCCT	1	0	0	3	0	0	2	1	0	0	2	0	1	0	2	0	1	0	0	0
>mmu-mir-3098	GTGTAGATCCATATGCCATGGT	1	4	3	9	7	1	1	0	1	2	2	3	1	2	3	2	0	0	1	1
>mmu-mir-3100	TGTTCTTGCAGAGGACC	0	0	0	0	0	0	0	0	0	0	0	0	0	0	0	0	0	1	0	0
>mmu-mir-3101	TAAGGAGAGCCCCATGCCTTTGGA	2	1	0	4	0	2	2	0	0	2	2	0	1	0	1	2	1	0	1	2
>mmu-mir-344e	AGGTGGACAGTAGCTGACAGCCTGT	0	0	0	1	0	0	1	0	0	0	0	0	0	0	0	0	0	0	0	0
>mmu-mir-344b	CGCGGGCGGGGCCGGGGG	42	56	62	54	53	56	75	68	36	41	46	45	43	47	69	65	77	44	102	70
>mmu-mir-344c	CAATTGGGGCTGGCGAGATGGCT	2	0	2	10	6	5	12	9	0	5	0	5	5	7	1	1	1	2	4	5
>mmu-mir-344g	AATGTGCCTGTGCATCTCTTCCC	0	0	0	0	0	0	0	0	0	0	0	0	0	0	1	0	0	1	0	1
>mmu-mir-344f	TGGAGCGCGCGGGCG	0	1	0	0	0	0	0	0	0	0	0	0	0	0	0	0	0	0	0	0
>mmu-mir-3102	CGGAAGCGCCGGCGGC	40	62	46	72	86	66	75	66	57	58	55	67	369	62	78	58	77	46	97	88
>mmu-mir-3103	TGGGGTGGTGGACTCAGGCTTC	3	3	2	3	2	2	3	2	1	5	1	3	2	2	2	2	0	2	3	4
>mmu-mir-3104	CCGAGAGGCTGGAGCTGC	0	0	0	0	0	0	0	0	0	0	0	0	0	0	0	0	0	0	0	0
>mmu-mir-3105	CGGAGCCCAGCCACCTAGACT	22	25	16	25	12	18	18	14	14	9	14	22	6	2	1	8	1	3	1	10
>mmu-mir-3107	ACGTGAGTCTTGATTTTGT	806	895	915	1057	569	568	627	589	445	423	448	520	306	275	359	362	432	179	392	509
>mmu-mir-3074-2	AGAAAGGCATCATATAGGAGC	3	1	1	0	2	3	1	2	3	5	2	2	0	4	4	0	1	0	3	0
>mmu-mir-3108	TATGTGGGACGGTAAACC	1	1	3	1	1	1	1	0	1	0	1	3	1	1	1	0	1	1	2	0
>mmu-mir-3109	TTGGTTGTTTTCTGAGACAGA	26	20	14	24	12	5	14	13	8	16	10	10	7	13	6	11	12	6	12	12
>mmu-mir-3110	TTGGTTGTTTTCTGAGACAGA	5	3	9	12	3	1	2	0	3	3	6	6	1	2	1	1	5	1	1	2
>mmu-mir-374c	CTGGGCAGAGCTGCAGGAGAGA	0	0	0	0	0	0	0	0	0	0	0	0	0	0	0	0	0	0	0	0
>mmu-mir-3112	AACTTGTGATGAGGTGAGACAG	0	0	0	0	0	0	0	0	0	1	0	1	0	0	0	0	0	0	0	1
>mmu-mir-1912	CAGGCGGCCTCAGCTCTCACT	0	1	5	2	0	0	0	1	0	0	0	1	0	0	0	0	0	0	1	1
>mmu-mir-3113	ACGAAAAGCTCATTGGTGATT	1	1	0	1	0	0	0	0	0	0	0	0	0	0	0	0	0	0	0	0
>mmu-mir-466b-8	AGGCAGGGGCTTTGACTGTGA	123	146	140	169	94	50	52	58	106	101	132	128	54	59	91	80	67	38	61	79
>mmu-mir-3470a	TGGGCCCTCCAGACCTCATGC	0	2	2	2	1	1	0	1	0	0	1	1	1	0	1	0	3	1	1	1
>mmu-mir-3470b	TTCACCACACCCAGCTTAAAGA	2	2	3	1	2	2	5	1	0	3	1	2	0	0	0	0	5	2	1	1
>mmu-mir-3471-1	TCTGGTTCTGGCTTTCAGCTGT	2	1	0	0	0	0	0	0	1	1	0	1	0	0	0	0	0	0	0	0
>mmu-mir-3471-2	ATGGTCACAGTGGACATCAAC	2	1	0	0	0	0	0	0	1	1	0	1	0	0	0	0	0	0	0	0
>mmu-mir-3472	TATTGTAAACTCTGCCTTAAT	0	0	0	0	0	0	0	0	0	0	0	0	0	0	0	0	1	0	0	0
>mmu-mir-1186b	GTGACCCGGGTTGGAGCTGC	0	1	0	1	1	1	0	0	0	0	0	0	0	0	0	0	0	1	0	0
>mmu-mir-3473a	CAGCAGTTGAGTGATGTGACAC	16	22	12	17	15	6	8	5	11	3	8	8	26	47	52	13	8	7	7	11
>mmu-mir-3474	ACAGGGCTCTCCGGCGCCCCTCGT	0	0	0	0	0	0	0	0	0	0	0	0	0	0	0	0	0	0	0	0
>mmu-mir-1906-2	CTCTAGCCAGGGTCTGACT	0	0	0	0	0	0	0	0	0	0	0	0	0	0	0	0	0	0	0	0
>mmu-mir-3960	ATACGCACACTTAAGACTTTAG	0	0	0	0	0	0	0	0	0	0	1	0	0	0	0	0	0	0	0	0
>mmu-mir-3961	AACTGGCTCTTTGTCCCTCGGC	0	0	0	0	0	0	0	0	0	0	0	0	0	0	0	0	0	0	0	0
>mmu-mir-28c	TTCTGCCAGTCTCCTTCAGACA	0	3	5	0	1	1	1	2	0	1	3	2	2	2	1	0	0	0	0	1
>mmu-mir-3962	TGAAAATGGATGGCGCTGGAGC	0	1	0	1	0	0	0	0	0	0	0	0	0	0	0	0	0	0	1	0
>mmu-mir-3963	GCGTTGGATCACTCG	2	0	3	1	1	1	0	0	3	1	0	1	7	6	8	1	1	3	1	3
>mmu-mir-3096b	AAAGCATCGCGAAGGCCC	710	887	789	878	380	370	512	540	347	418	397	390	382	383	414	433	263	160	322	284
>mmu-mir-3964	TACCATCTGTGGGATTATGACT	0	0	0	0	0	0	0	0	0	0	0	0	0	0	0	0	0	0	0	0
>mmu-mir-1843b	AATTGAGGGCTTACA	208	252	260	245	241	263	361	380	215	301	301	260	412	446	587	496	451	360	656	483
>mmu-mir-3965	AGGAGCTGGCAGGGCAC	0	0	0	0	0	0	0	0	0	0	0	0	0	0	0	0	0	0	0	0
>mmu-mir-378b	CCGATGGCTGTCTTC	11	13	11	17	6	2	8	8	9	7	10	5	8	5	7	5	7	3	7	7
>mmu-mir-101c	TTTTAAATGGTCTGC	5	2	2	3	0	1	1	1	0	1	0	0	3	1	2	2	1	1	3	2
>mmu-mir-3966	AATGGAGGACGGAACAC	0	0	0	0	0	0	0	0	0	0	0	0	0	0	0	0	0	0	0	0
>mmu-mir-3967	ATCCTGAGACTTGTCC	0	0	0	0	0	0	0	0	0	0	0	0	0	0	0	0	0	0	0	0
>mmu-mir-3968	GGTTGAGAGACTGCA	0	0	0	0	0	0	0	0	1	0	0	1	0	2	0	1	0	0	0	0
>mmu-mir-3969	ACTGATTGTGGCGGAGAGATG	0	0	0	0	0	0	0	0	0	0	0	0	0	0	0	0	0	0	0	0
>mmu-mir-28b	CCTGGAGAGCTGCCT	0	0	0	0	1	0	0	0	0	0	0	1	0	0	0	0	0	0	0	0
>mmu-mir-3970	GTCCAGTTTTCCCAGG	0	0	1	0	1	0	1	0	2	2	0	0	2	1	1	1	1	0	1	0
>mmu-mir-3971	TTCGATCCCCAGCAC	0	0	0	0	0	0	0	0	0	0	0	0	0	0	0	0	0	0	0	0
>mmu-mir-3473b	CATATGTAGCAGAGGAT	16	22	12	17	15	6	8	5	11	3	8	8	26	47	52	13	8	7	7	11
>mmu-mir-5046	AGAAAATCCTTCTGT	0	0	0	1	0	0	0	0	0	0	0	0	0	0	0	0	0	0	0	0
>mmu-mir-5097	TGAGGTATTAGTTTGTGCTGTT	57	61	68	56	58	46	33	27	50	63	48	65	30	37	34	25	53	22	43	45
>mmu-mir-5098	CTTTTAACTGCTGAGCC	2	2	2	0	0	0	0	0	0	1	0	1	0	0	0	1	2	0	1	1
>mmu-mir-5099	GCATTTTTTGGAATG	196	270	265	331	84	77	107	99	182	161	175	237	105	129	162	112	100	42	102	104
>mmu-mir-5100	TTTTGAGACAGGGAT	0	0	0	0	0	0	0	0	0	1	0	2	0	0	0	0	0	1	6	1
>mmu-mir-5101	ATGGCTCAGTGACTA	0	0	0	0	0	0	0	0	0	0	0	0	1	0	0	1	0	0	0	0
>mmu-mir-5103	ACTGGACTTGGAGTCAGAAG	3	2	1	0	0	0	0	1	1	0	1	0	0	2	0	1	0	0	0	1
>mmu-mir-5104	CTGGCCCTCTCTGCCCT	0	0	0	0	0	0	0	0	0	0	0	0	0	0	0	0	0	0	0	0
>mmu-mir-5105	TCAGACCTCAGAGGC	1184	1288	1300	1252	1324	1143	1216	1301	1088	1238	1078	1323	1153	1432	1631	1344	1724	1134	1858	1459
>mmu-mir-5106	TAGCTTATCAGACTG	0	0	0	0	0	0	0	0	1	0	1	15	0	0	0	0	1	3	8	3
>mmu-mir-3473c	TTGCAATGATGGTATTCTGAGG	0	1	1	2	0	1	0	1	0	0	0	0	0	0	0	0	0	0	0	0
>mmu-mir-5107	CAATTCTGATTTTGT	0	0	0	0	0	0	0	0	0	0	0	0	0	0	0	0	0	0	0	0
>mmu-mir-5108	GTACATAATGATCTT	1	1	0	2	3	3	4	3	0	0	0	0	0	0	0	0	0	0	0	0
>mmu-mir-5109	TGGAGAGATGGCTCAG	217	245	337	257	107	130	95	116	85	147	139	243	243	199	263	242	101	123	147	69
>mmu-mir-5110	ACTGGCCTTGGAGTCAGAAGG	0	0	0	0	0	0	1	0	1	0	0	0	0	0	0	0	0	0	0	0
>mmu-mir-5112	ACTGCAACCTCCTTTCTCCA	0	0	0	0	0	0	0	0	0	0	0	0	0	1	1	3	0	0	0	0
>mmu-mir-5113	TGAGGTAGGAGGTTGT	1	7	2	4	3	7	5	4	2	2	6	3	1	6	1	7	4	0	2	3
>mmu-mir-5114	TTATCAGGTGGAAGAACTCAGCT	33	43	26	24	34	27	28	35	35	61	61	34	70	93	59	72	43	19	46	36
>mmu-mir-5115	CGGGCTCCGGGGCGGC	4	3	22	53	0	1	2	1	21	62	39	115	0	8	15	9	46	111	145	14
>mmu-mir-5116	GCACAGTGATGAACTCTGAGG	0	1	1	0	0	1	1	0	0	1	0	1	1	0	2	0	1	1	0	2
>mmu-mir-5117	CTAAGGCAGGCAGACTTCAGTGT	409	465	383	505	363	332	414	381	310	344	327	345	400	341	364	408	313	188	303	249
>mmu-mir-5118	CTGGAGAGATGGCTC	0	0	0	0	0	0	0	0	0	0	0	0	0	0	0	0	0	0	0	0
>mmu-mir-5119	GAGTATCTCTTTGAGCGCCT	0	2	0	1	0	1	0	0	0	0	0	1	1	1	0	1	0	0	0	1
>mmu-mir-5120		0	0	0	1	0	0	0	0	0	0	0	0	0	0	0	0	0	0	0	0
>mmu-mir-5121		64	77	90	70	37	24	45	49	54	60	46	60	50	67	73	59	52	36	83	72
>mmu-mir-5122		1	2	1	1	0	0	0	2	0	1	1	1	1	3	2	1	0	1	2	2
>mmu-mir-466q		0	0	0	0	0	0	0	0	0	2	0	0	0	0	0	0	0	0	0	0
>mmu-mir-3473d		20	40	32	42	19	18	14	16	14	13	13	17	3	6	5	7	16	5	13	10
>mmu-mir-5123		8	9	7	12	5	7	6	6	2	3	6	2	4	4	7	1	5	3	3	6
>mmu-mir-5124a		0	0	0	0	0	0	0	0	2	0	0	0	0	0	0	0	0	0	0	0
>mmu-mir-5125		0	0	0	0	0	0	0	0	0	0	0	0	0	0	0	0	0	0	1	1
>mmu-mir-3572		0	2	2	0	2	1	1	0	1	0	1	1	3	1	1	5	1	0	3	0
>mmu-mir-5126		3	4	4	2	9	2	4	3	0	0	0	0	15	11	11	5	3	1	2	1
>mmu-mir-5127		0	0	0	0	0	0	0	0	0	0	0	0	0	0	0	0	0	0	0	0
>mmu-mir-5128		3	4	12	6	2	0	6	2	6	3	2	1	3	0	0	4	1	0	0	1
>mmu-mir-5129		1	2	4	0	1	1	0	0	0	0	0	0	0	0	1	2	0	0	1	1
>mmu-mir-5130		0	0	1	0	0	0	0	0	0	0	0	0	0	1	0	0	0	1	0	0
>mmu-mir-5131		0	0	1	0	0	0	1	0	0	0	0	0	0	0	1	0	0	0	0	0
>mmu-mir-5132		0	2	0	1	0	0	0	0	0	0	0	0	0	0	1	1	0	0	0	0
>mmu-mir-5133		0	1	0	0	1	2	0	0	0	0	0	2	2	1	0	0	1	1	0	0
>mmu-mir-5134		0	0	0	0	0	0	0	0	0	0	0	0	0	0	0	0	0	0	0	0
>mmu-mir-5135		0	0	0	3	0	0	0	2	0	0	0	0	0	0	0	0	0	0	0	0
>mmu-mir-5136		1	0	2	0	0	0	1	0	0	0	0	0	0	0	0	0	0	0	0	0
>mmu-mir-3544		0	0	1	0	0	0	0	0	0	0	0	0	0	0	0	0	0	0	0	0
>mmu-mir-299b		2	7	0	3	2	0	1	3	1	2	1	1	2	4	2	4	1	0	5	5
>mmu-mir-5615-1		3	3	6	3	0	2	2	3	2	3	0	1	2	2	3	1	0	3	3	3
>mmu-mir-5615-2		3	3	6	3	0	2	2	3	2	3	0	1	2	2	3	1	0	3	3	3
>mmu-mir-1231		3	7	4	7	6	5	2	5	4	5	2	3	5	4	5	6	7	2	7	5
>mmu-mir-5616		1	0	2	0	1	1	1	0	0	0	0	0	0	0	0	0	0	0	0	0
>mmu-mir-5617		0	1	0	0	0	0	0	0	1	0	0	0	0	0	1	0	0	0	0	0
>mmu-mir-5618		0	0	0	0	0	0	0	0	0	0	0	0	0	0	0	0	0	0	0	0
>mmu-mir-5619		0	0	2	2	1	0	0	0	0	0	1	1	1	1	0	1	1	0	0	0
>mmu-mir-5620		0	0	0	0	0	0	1	0	0	1	0	1	0	0	0	1	0	0	1	2
>mmu-mir-5621		2	4	1	4	0	0	0	2	2	1	1	0	1	2	0	2	0	1	2	0
>mmu-mir-5622		1	0	1	0	0	0	0	0	0	0	0	0	0	0	0	0	0	0	0	0
>mmu-mir-5623		0	0	0	0	0	0	0	0	0	0	0	0	0	0	0	0	0	0	0	0
>mmu-mir-3073b		0	0	0	0	0	0	0	0	0	0	0	0	0	0	0	0	0	0	1	0
>mmu-mir-5624		0	2	0	0	0	1	0	0	0	2	0	0	0	0	0	0	0	0	0	0
>mmu-mir-5625		0	0	0	0	0	1	0	0	0	0	0	0	0	0	0	0	0	1	0	0
>mmu-mir-5626		3	1	0	0	0	1	1	6	1	1	2	0	1	1	0	1	2	0	0	1
>mmu-mir-344h-1		0	0	0	0	0	0	0	0	0	0	0	0	0	0	0	0	0	0	0	0
>mmu-mir-344h-2		0	0	0	0	0	0	0	0	0	0	0	0	0	0	0	0	0	0	0	0
>mmu-mir-5627		0	2	1	0	0	0	0	1	1	1	0	0	2	0	2	3	0	0	2	1
>mmu-mir-344i		0	0	0	0	0	0	0	0	0	0	0	0	0	0	1	0	0	0	0	0
>mmu-mir-5709		4	7	7	6	3	3	5	5	7	2	5	4	7	1	4	2	6	1	5	4
>mmu-mir-5710		2	1	0	1	0	1	0	0	1	0	0	1	0	0	0	0	1	1	0	0
>mmu-mir-3084-2		0	4	1	6	0	4	3	3	2	3	3	1	9	5	11	4	5	1	4	5
>mmu-mir-6236		8	3	3	20	6	2	0	1	18	13	95	191	1	8	36	11	78	86	132	9
>mmu-mir-6237		0	0	0	0	0	0	0	0	0	0	0	0	0	0	0	0	0	0	0	0
>mmu-mir-6238		0	0	0	0	0	0	0	0	0	0	0	0	0	0	0	0	0	0	0	0
>mmu-mir-6239		0	0	0	0	0	0	0	0	0	0	0	0	0	0	0	0	0	0	0	0
>mmu-mir-6240		25	41	64	106	14	12	21	9	56	132	140	306	63	166	696	427	87	158	233	56
>mmu-mir-6241		0	0	0	0	0	0	0	0	0	0	0	0	0	0	0	0	0	0	0	0
>mmu-mir-6243		182	238	229	287	145	142	169	170	148	169	186	251	87	75	100	93	95	43	67	95
>mmu-mir-6244		0	0	0	0	0	0	0	0	0	0	0	0	0	0	0	0	0	0	0	0
>mmu-mir-195b		0	0	0	0	0	0	0	0	0	0	0	0	0	0	0	0	0	0	0	0
>mmu-mir-6335		0	0	0	0	0	0	0	0	0	0	0	0	0	0	0	0	0	0	0	0
>mmu-mir-133c		0	0	0	0	0	0	0	0	0	0	0	0	0	0	0	0	0	0	0	0
>mmu-mir-6336		1	1	0	0	0	0	0	0	0	0	0	0	0	0	0	0	0	0	0	0
>mmu-mir-6337		0	0	0	0	0	0	0	0	0	0	0	0	0	0	0	0	0	0	0	0
>mmu-mir-6338		0	0	0	0	0	0	0	0	0	0	0	0	0	0	0	0	0	0	0	0
>mmu-mir-6339		0	0	0	0	0	0	0	0	0	0	0	1	0	0	0	0	0	0	0	0
>mmu-mir-6340		0	0	0	0	0	0	0	0	0	0	0	0	0	0	0	1	0	0	0	0
>mmu-mir-6341		0	0	0	0	0	0	0	0	0	0	0	0	0	0	0	0	0	0	0	0
>mmu-mir-6342		0	1	0	0	0	0	0	0	0	0	0	0	0	0	0	0	0	0	0	0
>mmu-mir-6343		0	0	0	0	0	0	0	0	0	0	0	0	0	0	0	0	0	0	0	0
>mmu-mir-6344		0	0	0	0	0	0	0	0	0	0	0	0	0	0	0	0	0	0	0	0
>mmu-mir-6345		0	0	0	0	0	0	0	0	0	0	0	0	0	0	0	0	0	0	0	0
>mmu-mir-6346		0	0	0	0	0	0	0	0	0	0	0	0	0	0	0	0	0	0	0	0
>mmu-mir-6347		0	0	0	0	0	0	0	0	0	0	0	0	0	0	0	0	0	0	0	0
>mmu-mir-6348		0	0	0	0	0	0	0	0	0	0	0	0	0	0	0	0	0	0	0	0
>mmu-mir-6349		0	0	0	0	0	0	0	0	0	0	0	0	0	0	0	0	0	0	0	0
>mmu-mir-6350		0	0	0	0	0	0	0	0	0	0	0	0	0	0	0	0	0	0	0	0
>mmu-mir-6351		0	0	0	0	0	0	0	0	0	0	0	0	0	0	0	0	0	0	0	0
>mmu-mir-6352		0	0	0	0	0	0	0	0	0	0	0	0	0	0	0	0	0	0	0	0
>mmu-mir-6353		0	0	0	0	0	0	0	0	0	0	0	0	0	0	0	0	0	0	0	0
>mmu-mir-6354		0	0	0	0	0	1	0	0	0	0	0	0	0	0	0	0	0	0	0	0
>mmu-mir-6355		0	0	0	0	0	0	0	0	0	0	0	0	0	0	0	0	0	0	0	0
>mmu-mir-6356		0	0	0	0	0	0	0	0	0	0	0	0	0	0	0	0	0	0	0	0
>mmu-mir-6357		0	0	0	0	0	0	0	0	0	0	0	0	0	0	0	0	0	0	0	0
>mmu-mir-6358		0	0	0	0	0	0	0	0	0	0	0	0	0	0	0	0	0	0	0	0
>mmu-mir-6359		0	0	0	0	0	0	0	0	0	0	0	0	0	0	0	0	0	0	0	0
>mmu-mir-6360		0	0	0	0	0	0	0	0	0	0	0	0	0	0	0	0	0	0	0	0
>mmu-mir-6361		0	0	0	0	0	0	0	0	0	0	0	0	0	0	0	0	0	0	1	0
>mmu-mir-145b		1	1	0	0	1	1	2	1	1	0	0	1	0	2	1	3	1	0	1	1
>mmu-mir-6362		0	0	0	0	0	0	0	0	0	0	0	0	0	0	0	0	0	0	0	0
>mmu-mir-6363		0	0	0	0	0	0	0	0	0	0	0	0	0	0	0	0	0	0	0	0
>mmu-mir-6364		0	0	1	0	0	0	0	0	0	0	3	2	0	0	0	0	0	0	1	0
>mmu-mir-6365		0	0	0	0	0	0	0	0	0	0	0	0	0	0	0	0	0	0	0	0
>mmu-mir-6366		0	0	0	0	0	0	0	0	0	0	0	0	0	0	0	0	0	0	0	0
>mmu-mir-6367		0	0	0	0	0	0	0	0	0	0	0	0	0	0	0	0	0	0	0	0
>mmu-mir-6368		0	0	0	0	0	0	0	0	0	0	0	0	0	0	0	0	0	0	0	0
>mmu-mir-6369		0	0	1	0	0	0	0	0	0	0	0	0	0	0	0	0	0	0	0	0
>mmu-mir-6370		0	0	0	0	0	0	0	0	0	0	0	0	0	0	0	0	0	0	0	0
>mmu-mir-6371		0	0	0	0	0	0	0	0	0	0	0	0	0	0	0	0	0	0	0	0
>mmu-mir-6372		0	0	0	0	0	0	0	0	0	0	0	0	0	0	0	0	0	0	0	0
>mmu-mir-6373		0	0	0	0	0	0	0	0	0	0	0	0	0	0	0	0	0	0	0	0
>mmu-mir-6374		0	0	0	0	0	0	0	0	0	0	0	0	0	0	0	0	0	0	0	0
>mmu-mir-6375		0	0	0	0	0	0	0	0	0	0	0	0	0	0	0	0	0	0	0	0
>mmu-mir-6376		0	0	0	0	0	0	0	0	0	0	0	0	0	0	0	0	0	0	0	0
>mmu-mir-21b		0	0	1	0	0	0	0	0	0	0	0	0	0	0	0	0	2	0	0	0
>mmu-mir-6377		0	0	0	0	0	0	0	0	0	0	0	0	0	0	0	0	0	0	0	0
>mmu-let-7j		33	43	22	35	19	27	28	30	33	35	44	44	41	33	64	51	36	28	44	35
>mmu-mir-6378		0	0	0	0	0	0	0	0	0	0	0	0	0	0	0	0	0	0	0	0
>mmu-mir-6379		0	0	0	0	0	0	0	0	0	0	0	0	0	0	0	0	0	0	0	0
>mmu-mir-6380		1	0	0	0	0	0	0	0	0	0	0	0	0	0	0	0	0	0	0	0
>mmu-mir-6381		0	0	0	0	0	0	0	0	0	0	0	0	0	0	0	0	0	0	0	0
>mmu-mir-6382		0	0	0	0	0	0	0	0	0	0	0	0	0	0	0	0	0	0	0	0
>mmu-mir-6383		0	0	0	0	0	0	0	0	0	0	0	0	0	0	0	0	0	0	0	0
>mmu-mir-6384		0	0	0	0	0	0	0	0	0	0	0	0	0	0	0	0	0	0	0	0
>mmu-mir-6385		0	0	0	0	0	0	0	0	0	0	0	0	0	0	0	0	0	0	0	0
>mmu-mir-130c		0	0	0	0	0	0	0	0	0	0	0	0	0	0	0	0	0	0	0	0
>mmu-mir-6386		0	0	0	0	0	0	0	0	0	0	0	0	1	0	0	0	0	0	0	0
>mmu-mir-6387		0	0	0	0	0	0	0	0	0	0	0	0	0	0	0	0	0	0	0	0
>mmu-mir-6388		0	0	0	0	0	0	0	0	0	0	0	0	0	0	0	0	0	0	0	0
>mmu-mir-5124b		0	0	0	0	0	0	0	0	0	0	0	0	0	1	0	0	0	0	0	0
>mmu-mir-6389		0	0	0	0	0	0	0	0	0	0	0	0	0	0	0	0	0	0	0	0
>mmu-mir-378c		1141	1510	1532	1661	670	614	748	735	755	968	1006	1080	880	830	1015	1001	839	417	888	808
>mmu-mir-6390		0	0	0	0	0	0	0	0	0	0	0	0	0	0	0	0	0	0	0	0
>mmu-mir-6391		0	0	0	0	0	0	0	0	0	0	0	0	0	0	0	0	0	0	0	0
>mmu-mir-6392		0	0	0	0	0	0	0	0	0	0	0	0	0	0	0	0	0	0	0	0
>mmu-mir-6393		0	0	0	0	0	0	0	0	0	0	0	0	0	0	0	0	0	0	0	0
>mmu-mir-6394		0	0	0	0	0	0	0	0	0	0	0	0	0	0	0	0	0	0	0	0
>mmu-mir-1957b		0	0	0	0	0	0	0	0	0	0	0	0	0	0	0	0	0	0	0	0
>mmu-mir-6395		0	2	2	0	1	1	0	0	2	0	1	1	2	0	3	2	0	3	0	1
>mmu-mir-6396		0	0	0	0	0	0	0	1	0	0	0	0	0	0	0	0	0	0	0	0
>mmu-mir-21c		2	5	6	4	2	3	1	4	2	3	4	7	0	3	5	6	5	5	4	3
>mmu-mir-6397		0	0	0	0	0	0	0	0	0	0	0	0	0	0	0	0	0	0	0	0
>mmu-mir-6398		0	0	0	0	0	0	0	0	0	0	0	0	0	0	0	0	0	0	0	0
>mmu-mir-6399		2	5	1	0	1	0	1	0	3	0	2	1	0	0	1	1	0	1	1	0
>mmu-mir-6400		0	0	0	0	0	0	0	0	0	0	0	0	0	0	0	0	0	0	0	0
>mmu-mir-6401		0	0	0	0	0	0	0	0	0	0	0	0	0	0	0	0	0	0	0	0
>mmu-mir-6402		0	0	0	0	0	0	0	0	0	0	0	0	0	0	0	0	0	0	0	0
>mmu-mir-6403		0	0	0	0	0	0	0	0	0	0	0	0	0	0	0	0	0	0	0	0
>mmu-mir-6404		0	0	0	0	0	0	0	0	0	0	0	0	0	0	0	0	0	0	0	0
>mmu-mir-6405		0	0	0	0	0	0	0	0	0	0	0	0	0	0	0	0	0	0	0	0
>mmu-mir-496b		0	0	0	0	0	0	0	0	0	1	0	0	0	0	0	0	0	0	0	0
>mmu-mir-6406		0	0	0	0	0	0	0	0	0	0	0	0	0	0	0	0	0	0	0	0
>mmu-mir-6407		0	0	0	0	0	0	0	0	0	0	0	0	0	0	0	0	0	0	0	0
>mmu-mir-6408		0	0	0	0	0	0	0	0	0	0	0	0	0	0	0	0	0	0	0	0
>mmu-mir-6409		0	0	0	0	0	0	0	0	0	0	0	0	0	0	0	0	0	0	0	0
>mmu-mir-6410		0	0	0	0	0	0	0	0	0	0	0	0	0	0	0	0	0	0	0	0
>mmu-mir-6411		0	0	0	0	0	0	0	0	0	0	0	0	0	0	0	0	0	0	0	1
>mmu-mir-6412		0	0	0	0	0	0	0	0	0	0	0	0	0	0	0	0	0	0	0	0
>mmu-mir-6413		16	22	12	17	15	6	8	5	11	3	8	8	26	47	52	13	8	7	7	11
>mmu-mir-378d		2	2	1	4	0	3	1	2	1	2	2	1	1	1	1	0	3	0	1	0
>mmu-mir-6414		0	0	0	0	0	0	0	0	0	0	0	0	0	0	0	0	0	0	0	0
>mmu-mir-6415		0	0	0	0	0	0	0	0	0	0	0	0	0	0	0	0	0	0	0	0
>mmu-mir-6416		0	0	0	0	0	0	0	0	0	0	0	0	0	0	0	0	0	0	0	0
>mmu-mir-6417		0	0	0	0	0	0	0	0	0	0	0	0	0	0	0	0	0	0	0	0
>mmu-mir-6418		0	0	0	0	0	0	0	0	0	0	0	0	1	2	0	0	0	0	0	0
>mmu-mir-6419		0	0	0	0	0	0	0	0	0	0	0	0	0	0	0	0	0	0	0	0
>mmu-mir-6420		0	0	0	0	0	0	0	0	0	0	0	0	0	0	0	0	0	0	0	0
>mmu-mir-873b		0	0	0	0	0	0	0	0	0	0	0	0	0	0	0	0	0	0	0	0
>mmu-mir-451b		0	0	0	0	0	0	0	0	0	0	0	0	0	0	0	0	0	0	0	0
>mmu-mir-30f		0	0	0	0	0	0	0	0	0	0	0	0	0	0	0	0	0	0	0	0
>mmu-let-7k		1	1	2	0	0	3	8	0	1	2	2	3	2	0	1	3	3	2	5	3
>mmu-mir-6537		0	0	0	0	0	0	0	0	0	0	0	0	0	0	1	1	1	0	0	0
>mmu-mir-6538		0	1	3	1	0	0	0	0	5	6	2	15	0	1	4	6	3	10	15	2
>mmu-mir-6539		213	218	262	265	284	289	214	256	113	117	134	162	36	38	54	73	41	13	28	58
>mmu-mir-6540		31	62	52	58	13	15	20	15	23	38	37	38	15	40	48	44	25	31	59	50
>mmu-mir-3473e		7	5	8	6	1	1	3	6	4	8	9	24	11	9	10	4	5	14	32	7
>mmu-mir-6541		0	0	0	0	0	0	0	0	0	0	0	0	0	0	0	0	0	0	0	0
>mmu-mir-692-3		0	0	0	1	0	0	1	0	0	0	0	8	0	0	0	0	1	4	3	0

## Sheet: Normalized_data_all
	5G1-P2	5G4-P2	5H5-P2	5H6-P2	WT-C1	WT-C2	WT-T1	WT-T2	5G1-P3	5G4-P3	5H5-P3	5H6-P3	5G1-P4	5G4-P4	5H5-P4	5H6-P4	5G1-P5	5G4-P5	5H5-P5	5H6-P5
>mmu-mir-22	199732	201189	195749	196439	218357	211405	229993	228683	213632	202617	193287	196233	223954	225737	218288	212396	223758	227261	224065	220036
>mmu-mir-21a	93311.6	89613.3	88461	84174.3	103929	110361	88397.4	97929.2	87150.9	84199	91120.9	87826.4	68718.7	67142.5	71970.3	73161.1	75376.6	67717.4	66806.8	71062.4
>mmu-mir-143	75500.2	87310.1	84255.5	94518.6	120679	113129	115064	111845	106555	115009	116697	122543	168897	137393	133098	134999	132031	124099	117959	133962
>mmu-mir-99b	53539.4	51765.7	50901.5	49598.1	22941.7	29279.8	21418.9	21961.7	40234.2	42024.4	43250.8	39020	34872.6	39655.4	29234.2	33662.9	26183.2	23675.7	24324.5	23613
>mmu-let-7i	43602.1	41568.3	40979.1	40538.7	45942.8	46087.5	42958.6	40971.4	44760.1	43669.9	44688.8	45045.6	51839.1	46889.2	52641.9	51273.8	43786.1	40869.6	40524.3	41285.3
>mmu-mir-127	42886.6	43538.1	42169.5	42100.9	35092.5	35568.8	34951.7	34319.9	40863.3	41889.5	41845.2	43517	34880.9	32652.5	34142.6	35968.1	36635	35188.6	38226.9	40089.5
>mmu-mir-27b	30050.3	32880.6	33061.9	32311.8	34499.1	33555.3	40579.4	39558.5	29890.7	34122.7	33223	31273.3	34180.5	39096.7	39987.8	37762.2	35041.4	40391.2	41530.5	39235.6
>mmu-let-7f-1	28141.7	26303.2	27548	27180.5	25944	25485.7	26517.3	24572	28400.6	28613.9	27388.2	26548.1	18762.7	21533.5	24182.1	24101.4	25130.3	26271.9	25543.8	26399.3
>mmu-let-7f-2	28141.7	26303.2	27548	27180.5	25944	25485.7	26517.3	24572	28400.6	28613.9	27388.2	26548.1	18762.7	21533.5	24182.1	24101.4	25130.3	26271.9	25543.8	26399.3
>mmu-mir-10b	24275.2	25027.2	20756.5	19272.8	21894	22741.3	25063.1	25046.4	19737.8	23897.1	17516.5	17273.9	28243.3	29578.8	22442.1	23104.6	28110.8	37413.4	29691.4	26568
>mmu-mir-10a	17702.6	16740.4	15234.9	16815.3	15541.8	16139.1	16691.6	16663	15705	17359.7	15584.7	18450.2	21342.8	21754	19299.5	23817.9	19255.1	23774.9	22418	24273.2
>mmu-let-7a-1	16989.5	15569.6	16105.2	16892.2	16152.9	16148.3	17547.7	16463.9	16014.9	15613.5	15730.8	15712.7	11005	13957.7	15637.5	14894	16121.3	16721	16140.2	15695.8
>mmu-let-7a-2	16989.5	15569.6	16105.2	16892.2	16152.9	16148.3	17547.7	16463.9	16014.9	15613.5	15730.8	15712.7	11005	13957.7	15637.5	14894	16121.3	16721	16140.2	15695.8
>mmu-mir-411	16448.9	17080.2	18012.1	18113.1	17194.1	16325.8	16557.2	16429.4	16854.5	17111	17823.3	18141.4	14730.8	13939.7	14735.4	15638.5	15879.1	15986.6	18178.5	17471.2
>mmu-mir-92a-1	14709.1	13579.6	14096.4	13951.3	8542.46	8762.87	5662.7	5830.21	10783.7	8904.75	9784.89	10397.1	5742.6	4697.84	5012.78	5942.35	5389.2	3556.87	4100.17	5155.02
>mmu-mir-148a	13812.5	14326	14540.9	13356.4	8941.12	9046.98	8118.68	8480.3	13496.9	14152.5	14010.5	13362.6	12047.7	11783.5	11253.4	12235.6	11457	11128.5	11859.5	11642.6
>mmu-mir-125a	11757.5	11660.4	12876.2	12445.3	2337.38	2798.84	2718.13	2513.89	9480.09	9547.21	8587.02	7867.77	4326.09	8454.49	6496.61	7270.32	7875.91	8578.04	8928.57	7255.89
>mmu-mir-181a-2	11345.1	11440.7	13269.9	13093.1	9018.71	9058.49	12642.3	11666.2	10321.7	11151.4	10996.1	11025.4	10148	11322.8	12538	12106.3	13894.3	14697.6	15714.4	14228.9
>mmu-mir-181a-1	11345.1	11440.7	13269.9	13093.1	9018.71	9058.49	12642.3	11666.2	10321.7	11151.4	10996.1	11025.4	10148	11322.8	12538	12106.3	13894.3	14697.6	15714.4	14228.9
>mmu-let-7g	10649.8	9590.76	9677.8	9463.96	10166.4	10296.2	9125.95	10434.1	9194.34	8679.5	9463.06	8840.35	6023.97	8435.02	9104.08	8709.53	9652.4	9353.53	9135.95	8571.44
>mmu-mir-30a	9994.22	10250.7	10051	10439	13833.7	13659.2	14547.7	14581.7	10942.6	10281.7	10789	11596.6	8193.68	7870.89	8117.33	8299.36	10121.2	8958.81	8916.8	10615.9
>mmu-mir-191	8868.64	8819.37	8790.65	9213.92	11683	12095.1	12217.6	12040.7	9209.24	8953.4	9707.61	9586.5	10052	10626.7	11120.9	10765.6	9502.51	9616.43	10125	10281.2
>mmu-mir-100	8635.74	8610.68	9833.41	9171.62	2970.9	3887.26	3283.98	3302.98	6210.28	6386.45	6878.88	6206.37	6395.74	7740.03	5762.51	6691.23	3958.49	3946.81	4621.01	3667.73
>mmu-mir-26a-1	8370.02	8721.23	8821.73	8648.89	6740.25	6618.67	7141.05	7173.92	8931.65	8870.24	8614.28	8919.88	8910.95	9436.72	9564.51	9899.94	9291.84	9938.08	10372.3	9722.44
>mmu-mir-26a-2	8370.02	8721.23	8821.73	8648.89	6740.25	6618.67	7141.05	7173.92	8931.65	8870.24	8614.28	8919.88	8910.95	9436.72	9564.51	9899.94	9291.84	9938.08	10372.3	9722.44
>mmu-mir-34c	8195.47	8558.5	9534.19	9257.6	13042.8	13353.5	15893.5	15882.1	10800.8	11400.3	11799.8	11343.4	10453.5	12648.8	13864.6	11929.9	11412.5	13176.6	15170	11937.9
>mmu-mir-199a-1	8117.09	8113.88	9006.99	8386.16	6811.85	6909.44	6814.86	7478.43	9182.9	8845.64	8923.41	8910.57	7960.21	8928.66	9272.73	9079.13	10961.7	10804.7	11796	10381.1
>mmu-mir-199a-2	8117.09	8113.88	9006.99	8386.16	6811.85	6909.44	6814.86	7478.43	9182.9	8845.64	8923.41	8910.57	7960.21	8928.66	9272.73	9079.13	10961.7	10804.7	11796	10381.1
>mmu-mir-199b	8117.09	8113.88	9006.99	8386.16	6811.85	6909.44	6814.86	7478.43	9182.9	8845.64	8923.41	8910.57	7960.21	8928.66	9272.73	9079.13	10961.7	10804.7	11796	10381.1
>mmu-mir-410	7741.07	7632.96	8313.96	8513.2	8051.86	7899.04	7332.46	7508.24	6395.06	6521.84	7528.1	7705.6	4190.5	4366.61	5197.84	5572.17	5404.6	5115.18	6132.06	6473.36
>mmu-mir-125b-2	7062.33	7008.15	7119.89	6915.58	3651.5	3883.95	3941.92	3909.83	5310.84	5274.91	5352.43	5390	5899.62	5651.11	5408.45	5501.04	3877.18	4087.99	4558.51	4266.13
>mmu-mir-125b-1	7062.33	7008.15	7119.89	6915.58	3651.5	3883.95	3941.92	3909.83	5310.84	5274.91	5352.43	5390	5899.62	5651.11	5408.45	5501.04	3877.18	4087.99	4558.51	4266.13
>mmu-mir-31	6880.35	6522.54	5956.03	5167.73	6921.33	6745.91	6476.92	6589.97	6192.56	6082.36	5530.15	4551.18	5647.77	5269.61	5521.69	4385.36	4804.43	4054.39	3621.25	3424.22
>mmu-let-7e	6438.09	5976.58	5948.96	6436.73	6040.7	6105.8	6494.2	6002.52	5806.4	5523.29	5630.2	5570.33	4716.66	5185.07	5696.6	5653.9	5446.69	5618.21	5365.97	5139.62
>mmu-let-7d	5472.57	5087.06	5053.02	5359.66	5287.95	5267.27	5563.48	5105.34	5657.62	5062	5090.55	5358.23	2263.23	4309.19	4728.86	4497.46	5260.46	5127.29	4829.13	5006.47
>mmu-mir-30d	5455.97	5740.91	5465.84	5529.06	7292.69	7271	6592.24	6798.15	5498.43	5511.07	5457.37	5374.71	5509.83	5984.31	5678.86	5502.68	6104.97	6414.26	6086.28	5830.98
>mmu-let-7c-1	5285.13	5004.67	4920.88	5104.97	5524.33	5667.56	5843.49	5510.19	5815.82	5608.72	5394.51	5544.17	5392	5387.04	5728.18	5533.16	6231.76	6144.56	5996.56	5583.77
>mmu-let-7c-2	5285.13	5004.67	4920.88	5104.97	5524.33	5667.56	5843.49	5510.19	5815.82	5608.72	5394.51	5544.17	5392	5387.04	5728.18	5533.16	6231.76	6144.56	5996.56	5583.77
>mmu-mir-25	4688.15	4392.07	4324.06	4162.21	3582.97	3816.81	3091.16	3593.32	2923.31	2734.93	2952.33	2816.45	2948.76	2764.93	2778.38	2701.84	2219.58	1895.38	1953.93	1948.33
>mmu-mir-30e	4494.15	4548.39	4320.84	4367.98	5236.97	5152.82	4955.85	4989.5	4501.68	4180.39	4273.79	4191.48	3805.67	3938.77	3911.53	3806.49	4161.15	4023.92	3958.98	3917.05
>mmu-mir-98	3854.18	3606.31	3588.24	3681.69	4511.79	4350.52	4472.64	4162.11	3588.18	3458.14	3544.64	3527.49	3591.45	3504.28	3745.48	3620.52	3190.57	3198.87	2972.27	3033.15
>mmu-mir-136	3559.84	3637.41	3694.55	3723.79	3256.74	3158.29	3072.95	3134.55	3438.28	3578.91	3568.46	3617.54	2570.99	2778.24	2923.08	3073.77	3543.93	3806.18	3972.4	3791.09
>mmu-mir-378a	3270.95	3553.94	3835.58	3325.11	1890.24	1932.7	1644.32	1552.25	2491.59	2657.77	2944.39	2839.38	3716.06	2774.54	3065.47	3128.4	1633.99	1458.07	1403.86	1695.21
>mmu-mir-26b	2941.43	3086.73	3089.04	3373.34	3240.58	3213.5	2695.25	3617.55	3160.12	2944.13	3279.98	3222.73	2805.86	3127.21	3196.02	3216.91	3423.82	3321.14	3400.63	2998.96
>mmu-mir-409	2815.07	2711.08	2908.14	2960.02	2670.86	2673.18	2275.07	2317.35	2354.62	2228.1	2619.91	2664.55	1616.37	1547.22	1755.29	1713.89	1774.02	1632.85	1935	2058.89
>mmu-mir-434	2767.75	2754.59	2939.65	2979.59	2429.88	2381.88	2075.95	2276.88	2796.19	2753.86	2858.63	3111.66	2092.11	2201.79	2131.1	2281.84	2664.52	2630.84	2874.64	2870.21
>mmu-mir-29a	2718.94	2583.1	2478.82	2429.89	2378.34	2357.43	2296.08	2483.84	2375.72	2233.38	2290.93	2157	2171.54	2310.97	2276.44	2155.31	2043.82	2054.74	1981.33	1956.12
>mmu-mir-541	2599.27	2645.52	2951.01	3303.56	4600.94	4450.02	3615.46	3780.66	2821.22	2652.97	3325.24	3346.69	1792.46	2168.03	2459.6	2190.49	2338.05	2175.91	2641.71	2605.3
>mmu-mir-222	2582.17	2726.63	2777.61	2566.27	2646.06	2678.64	2990.78	3001.26	2757.09	3366.84	3677.24	3196.93	2092.11	2486.19	3057.65	2542.54	2044.85	2323.14	2572.77	2357.39
>mmu-mir-16-1	2553.31	2629.57	2450.21	2638.62	3389.9	3386.47	3139.13	3015.32	3166.73	2771.35	2731.73	2941.73	2495.36	2743.49	2650.89	2566.03	2715.13	2235.94	2339.1	2690.27
>mmu-mir-16-2	2553.31	2629.57	2450.21	2638.62	3389.9	3386.47	3139.13	3015.32	3166.73	2771.35	2731.73	2941.73	2495.36	2743.49	2650.89	2566.03	2715.13	2235.94	2339.1	2690.27
>mmu-mir-381	2448.14	2401.78	2643.86	2520.61	2388.37	2361.75	1781.35	1754.37	1885.5	1739.97	2024.94	2125.24	1239.38	1121.1	1408.83	1483.57	1312.24	1114.02	1325.17	1462.69
>mmu-mir-298	2229.61	2058.81	2054	2204.55	2137.63	2216.81	2174.69	1980	1917.56	1667.12	1823	2026.12	1018.89	1007	1081.61	1042.58	1397.86	1260.16	1267.63	1421.51
>mmu-mir-301a	2196.9	2412.8	2475.18	2479.1	2274.42	2252.47	2529.75	2610.83	2224.69	2270.52	2184.27	2191.64	2327.76	2352.62	2397.49	2548.87	2064.35	1777.52	1852.27	2116.47
>mmu-mir-151	2177.08	2145.83	2164.6	2010.64	2437.12	2532.85	2355.6	2241.49	2232.28	2005.49	2173.42	2041.16	2103.87	1800.08	1877.39	1889.59	1675.87	1426.49	1551.86	1649.03
>mmu-mir-221	2176.34	2117.28	2156.03	2076.66	3540.62	3451.61	3254.1	3958.3	2186.72	2357.51	2818.94	2428.33	2056.06	2629.38	3202.57	2324.45	2217.73	2337.83	2437.82	1890.75
>mmu-mir-27a	1890.92	1848.93	1856.6	1842.82	1754.57	1571.53	1769.21	1824.17	2041.03	1917.06	1824.06	1804.71	1938.5	2109.12	1934.43	2051.08	1925.55	1934.3	1842.52	1772.59
>mmu-mir-186	1720.21	1867.24	1944.9	1845.79	1591.04	1615.52	1673.27	1685.78	1741.5	1689.65	1770.87	1682.9	2031.5	1938.83	1970.55	1910.13	1540.97	1364.81	1465.27	1558.46
>mmu-mir-431	1506.14	1644.76	1825.73	1816.34	1626.7	1627.6	1786.49	1730.62	1545.47	1727.75	1701.26	1767.69	1253.49	1442.48	1712.61	1702.31	1309.78	1261.26	1531.82	1521.67
>mmu-mir-300	1504.41	1485.29	1492.87	1524.78	1540.61	1537.31	1309.58	1346.5	1265.34	1189.3	1330.47	1357.11	782.192	819.448	929.717	1009.15	1026.43	892.246	1047.75	1078.23
>mmu-mir-351	1480.13	1370.31	1314.32	1277.9	967.549	925.662	771.74	740.378	969.749	957.093	853.541	1027.27	616.035	589.017	663.751	760.03	501.612	449.06	614.235	606.99
>mmu-mir-540	1240.79	1194.88	1234.59	1238.56	1006.55	992.089	824.263	776.489	812.249	718.419	830.515	869.155	535.569	506.21	547.352	590.017	701.806	584.55	630.23	712.354
>mmu-mir-423	1213.54	1218.31	1239.52	1159.5	914.895	828.178	756.333	789.333	1091.81	975.545	1026.9	1107.28	601.143	669.606	678.117	685.95	673.676	595.932	649.35	744.943
>mmu-mir-181c	1164.23	1086.2	1376.27	1346.69	434.324	442.845	576.121	598.119	648.562	733.036	729.943	705.546	827.388	838.425	838.034	856.181	967.087	1031.77	1110.99	961.068
>mmu-mir-140	1159.03	1072.22	1157	1117.99	1409.95	1329.69	1171.62	1179.52	1188.56	1046	1285.74	1121.37	1107.71	830.785	1031.54	1019.64	992.137	735.827	824.557	864.901
>mmu-mir-341	1145.65	1072.62	1056.69	1109.49	1141.39	1079.22	986.268	999.45	996.468	858.364	976.61	1091.28	560.126	492.655	529.818	593.077	689.486	597.401	653.947	769.734
>mmu-mir-103-1	1114.06	1141.72	1113.38	1096.44	1411.07	1454.49	1298.14	1375.82	1113.47	1100.63	1165.18	1135.47	1262.9	1212.17	1317.68	1195.77	1288.94	1220.69	1235.73	1163.4
>mmu-mir-103-2	1114.06	1141.72	1113.38	1096.44	1411.07	1454.49	1298.14	1375.82	1113.47	1100.63	1165.18	1135.47	1262.9	1212.17	1317.68	1195.77	1288.94	1220.69	1235.73	1163.4
>mmu-mir-99a	1035.64	958.426	1181	1065.41	98.0643	133.429	115.317	102.029	554.343	565.054	591.259	467.18	370.196	432.521	347.72	345.269	327.906	285.298	288.273	239.717
>mmu-mir-181b-1	1023.5	1042.1	1168.04	1140.03	971.867	959.882	1207.45	1203.02	914.906	936.724	986.799	1009.83	915.169	898.805	970.066	991.557	1048.7	949.709	1049.22	1003.95
>mmu-mir-181b-2	1023.5	1042.1	1168.04	1140.03	971.867	959.882	1207.45	1203.02	914.906	936.724	986.799	1009.83	915.169	898.805	970.066	991.557	1048.7	949.709	1049.22	1003.95
>mmu-mir-28a	906.065	908.221	921.869	1006.9	1319.13	1300.35	1035.29	1156.74	1032.47	906.291	1041.45	1096.53	716.617	796.775	829.584	806.357	809.191	731.054	736.127	840.709
>mmu-mir-182	892.934	773.16	798.838	653.082	476.949	497.77	471.074	507.48	638.437	672.649	714.063	625.056	270.397	290.565	270.19	277.527	296.491	264.002	259.225	303.295
>mmu-mir-532	882.032	802.298	839.777	811.214	537.961	519.049	370.697	437.441	763.593	706.437	783.67	724.415	683.438	624.752	673.258	626.73	477.384	406.1	443.073	449.645
>mmu-mir-320	853.044	760.362	803.34	768.518	845.804	864.124	882.622	861.796	725.624	701.644	753.233	753.315	1236.51	861.099	1059.85	946.213	776.955	725.179	756.35	661.971
>mmu-mir-501	827.029	884.398	1015.53	946.021	272.184	314.018	231.569	231.444	801.281	734.474	813.577	683.334	617.341	700.906	644.316	642.245	473.483	418.585	416.415	413.457
>mmu-mir-134	776.981	741.855	778.476	774.25	789.807	756.863	583.357	590.849	539.156	506.583	583.055	561.045	706.167	526.665	634.81	574.721	522.556	471.826	491.241	456.242
>mmu-mir-93	730.402	667.433	636.584	639.839	837.447	842.269	609.035	724.383	537.187	447.873	504.449	506.111	566.658	513.85	534.043	490.807	412.295	321.282	310.887	324.288
>mmu-mir-192	683.327	693.225	719.319	658.617	600.644	603.88	733.223	738.44	611.437	686.787	703.741	654.195	673.249	667.142	635.021	660.382	671.212	740.968	767.748	737.545
>mmu-mir-145a	659.542	678.656	571.854	607.027	969.499	1037.24	817.26	1111.66	768.656	771.857	779.435	822.102	1355.64	578.42	554.746	569.913	713.099	605.479	588.129	648.176
>mmu-mir-340	644.676	621.56	644.515	571.447	449.368	430.48	434.191	440.107	449.156	479.984	463.426	443.534	456.148	409.847	459.26	465.677	394.637	354.695	362.18	361.475
>mmu-mir-744	625.351	599.115	646.444	622.84	640.204	669.732	704.51	664.765	698.906	701.884	705.859	708.412	413.041	461.356	526.861	478.133	543.91	453.099	517.348	545.012
>mmu-mir-34a	583.479	589.271	610.006	633.514	715.423	695.037	697.04	793.453	586.125	625.681	645.515	598.783	449.616	573.737	602.277	567.509	662.178	631.549	707.262	569.403
>mmu-mir-7a-1	545.696	501.559	494.478	527.269	546.597	548.381	368.829	356.86	390.234	324.942	411.155	380.121	205.606	171.899	193.929	182.031	216.927	176.43	168.405	214.026
>mmu-mir-7a-2	545.696	501.559	494.478	527.269	546.597	548.381	368.829	356.86	390.234	324.942	411.155	380.121	205.606	171.899	193.929	182.031	216.927	176.43	168.405	214.026
>mmu-mir-214	543.837	626.875	625.653	610.782	714.309	688.998	539.704	585.275	630.562	615.137	627.518	663.032	1095.96	768.68	780.362	734.681	682.505	698.375	715.719	692.161
>mmu-mir-130a	531.202	512.486	511.197	530.926	486.421	480.516	495.118	504.33	371.531	420.795	394.085	424.904	394.492	392.349	395.462	436.176	391.557	400.593	417.334	403.66
>mmu-mir-615	502.957	437.868	378.307	417.862	294.193	291.013	228.767	210.602	510.75	416.002	413.14	424.665	297.045	312.746	279.063	307.902	282.734	284.197	305.187	307.694
>mmu-mir-872	498.001	503.43	554.922	492.184	553.004	532.852	469.907	456.587	481.5	454.583	517.683	476.972	500.038	497.83	555.38	535.168	442.684	407.569	435.719	453.443
>mmu-mir-23a	494.533	513.668	469.829	535.67	440.175	450.897	501.888	531.715	481.781	456.98	445.165	447.594	537.136	467.763	473.414	458.247	428.311	424.092	411.451	415.456
>mmu-mir-30c-1	485.242	477.54	519.341	483.289	377.352	375.843	369.646	370.068	387.562	359.928	414.464	367.82	355.304	408.245	453.979	449.615	353.161	344.781	390.401	352.278
>mmu-mir-30c-2	485.242	477.54	519.341	483.289	377.352	375.843	369.646	370.068	387.562	359.928	414.464	367.82	355.304	408.245	453.979	449.615	353.161	344.781	390.401	352.278
>mmu-let-7b	468.766	426.645	413.673	421.42	512.33	513.873	452.166	475.975	502.031	427.984	435.107	435.891	550.721	466.531	468.767	451.473	500.175	442.451	442.705	386.466
>mmu-mir-380	465.297	458.934	511.411	530.333	421.231	407.763	386.57	422.9	471.656	433.496	509.478	579.198	245.317	269.124	307.371	334.562	312.917	301.454	379.278	389.066
>mmu-mir-337	459.103	443.971	463.614	436.442	423.738	380.157	320.741	359.405	394.312	340.997	412.346	391.227	276.144	299.684	322.369	302.657	303.472	290.439	309.6	300.696
>mmu-mir-224	458.112	462.084	510.982	396.712	53.7682	61.2507	77.5008	67.8579	337.218	322.306	311.245	273.716	152.311	163.89	157.593	181.157	129.561	117.497	122.994	114.161
>mmu-mir-148b	457.616	525.481	647.516	672.453	609.559	765.49	803.487	950.738	751.499	776.649	966.023	848.614	460.85	722.1	824.514	797.835	748.825	764.467	867.21	854.105
>mmu-mir-181d	438.291	447.318	497.265	459.371	317.595	319.194	311.871	325.476	325.125	353.937	345.386	348.235	413.564	359.571	349.198	378.048	387.246	330.829	358.135	368.872
>mmu-mir-484	436.804	435.308	437.036	420.036	293.914	262.256	297.631	285.246	468.562	445.717	474.542	482.466	415.131	323.097	339.058	353.355	306.963	279.424	305.739	335.684
>mmu-mir-19b-2	368.298	325.251	311.969	305.885	198.497	261.681	124.305	227.203	198.422	174.333	192.808	190.478	205.345	171.406	189.809	191.537	144.139	112.908	111.504	100.965
>mmu-mir-19b-1	368.298	325.251	311.969	305.885	198.497	261.681	124.305	227.203	198.422	174.333	192.808	190.478	205.345	171.406	189.809	191.537	144.139	112.908	111.504	100.965
>mmu-mir-433	367.183	428.417	423.104	466.883	481.128	469.013	357.858	383.882	432.843	420.795	429.55	459.775	299.918	301.902	304.836	305.716	354.188	314.306	320.814	320.489
>mmu-mir-101a	359.007	362.855	406.171	366.865	250.454	235.801	303.7	293.243	318.937	382.933	365.501	331.038	513.101	535.537	542.493	478.788	502.844	615.025	634.826	500.827
>mmu-mir-92a-2	315.773	270.911	281.962	285.625	164.787	175.844	106.797	124.447	198.422	151.208	171.635	191.314	103.979	88.4758	96.6475	109.262	91.8836	53.0574	61.4971	84.2709
>mmu-mir-676	313.914	291.977	290.857	341.564	253.24	230.912	276.622	262.465	306.562	279.651	283.72	338.681	288.685	248.176	282.443	298.287	246.802	237.565	278.162	285.301
>mmu-mir-17	310.446	285.677	292.572	323.379	305.615	293.313	158.27	188.548	267.187	190.508	243.226	239.322	153.356	132.59	138.792	133.737	149.478	100.607	92.1077	113.361
>mmu-mir-20a	299.544	281.543	288.928	284.241	215.63	226.886	129.324	143.713	209.531	165.347	194.263	200.868	119.915	87.7364	103.513	107.733	104.922	65.7251	69.8622	85.9703
>mmu-mir-5105	293.35	253.585	278.64	247.475	368.855	328.683	283.858	315.297	306	296.665	285.308	315.991	301.225	352.917	344.551	293.698	353.983	416.381	341.589	291.699
>mmu-mir-322	278.98	273.667	225.698	217.035	254.911	232.638	167.607	165.04	246.937	230.527	209.349	207.317	126.185	149.596	154.002	170.231	138.595	133.653	141.93	143.151
>mmu-mir-196b	276.998	247.679	311.433	295.31	362.726	384.758	276.155	302.21	384.75	283.485	364.178	331.755	425.581	304.367	419.968	333.906	334.682	244.909	332.764	262.909
>mmu-mir-1193	254.451	236.85	259.349	264.475	65.7476	63.5512	52.0563	50.6511	206.719	184.996	206.173	196.091	74.4571	98.0874	110.907	102.27	83.9785	77.1077	96.7039	95.9668
>mmu-mir-152	252.717	214.996	234.7	232.651	303.665	311.43	275.221	245.743	288.562	250.416	287.69	269.178	217.363	208.251	229.208	215.903	274.316	268.041	275.956	259.91
>mmu-mir-1983	251.478	257.917	259.564	288.59	135.953	139.18	102.245	109.542	230.625	220.702	229.993	244.338	143.689	150.088	137.947	133.737	114.367	103.912	106.08	119.759
>mmu-mir-34b	243.55	283.905	313.362	306.775	380.556	348.525	437.926	418.538	346.218	380.057	387.468	354.445	276.928	339.855	384.689	341.773	367.74	421.889	514.222	379.869
>mmu-mir-146a	229.18	242.363	284.427	263.091	588.107	571.673	698.675	716.628	430.593	517.846	541.502	421.083	1390.65	1696.57	1659.17	1258.05	1077.76	1336.53	1272.04	998.655
>mmu-mir-24-1	223.11	240.886	266.958	280.387	270.234	261.538	295.414	302.816	279.562	266.472	269.296	260.699	449.094	506.086	476.477	394.875	422.972	465.033	478.28	411.558
>mmu-mir-24-2	223.11	240.886	266.958	280.387	270.234	261.538	295.414	302.816	279.562	266.472	269.296	260.699	449.094	506.086	476.477	394.875	422.972	465.033	478.28	411.558
>mmu-mir-674	219.269	242.56	225.055	191.932	79.12	71.0278	88.0054	63.0109	144.562	165.586	144.771	143.307	70.7996	86.9971	85.3455	95.9325	106.975	112.357	98.9101	96.9665
>mmu-mir-218-1	212.58	209.779	219.804	246.586	321.634	332.565	228.651	292.88	221.484	198.895	251.96	238.128	250.411	239.796	293.005	248.354	169.189	134.571	170.335	145.35
>mmu-mir-218-2	212.58	209.779	219.804	246.586	321.634	332.565	228.651	292.88	221.484	198.895	251.96	238.128	250.411	239.796	293.005	248.354	169.189	134.571	170.335	145.35
>mmu-mir-130b	209.854	208.499	207.051	184.223	81.0702	81.38	52.99	46.0465	142.312	140.904	138.155	142.829	55.9081	115.585	93.7956	104.892	97.5301	81.1466	84.3861	89.1692
>mmu-mir-101b	204.899	212.24	216.053	203.199	236.246	247.303	251.411	266.1	210.375	214.471	205.115	215.915	244.533	238.564	222.448	234.914	204.916	203.05	206.645	201.73
>mmu-mir-30b	204.651	203.971	230.414	221.186	144.032	146.081	140.529	159.224	148.5	161.273	169.65	144.74	355.565	285.39	273.782	249.337	170.421	205.253	220.433	161.744
>mmu-mir-379	203.413	203.774	222.054	237.592	233.46	222.86	194.686	206.967	225.562	190.029	224.7	223.558	191.237	179.663	184.422	175.476	174.527	177.715	209.219	192.933
>mmu-mir-299a	202.669	197.671	202.978	206.954	252.404	268.295	193.752	215.691	154.406	156.959	150.329	169.818	190.976	151.074	152.946	157.338	135.515	131.083	109.941	124.957
>mmu-mir-210	185.821	173.848	215.41	187.386	291.685	301.077	298.565	336.381	335.812	329.495	404.936	359.7	598.269	507.688	687.412	627.822	413.117	316.141	424.688	404.66
>mmu-mir-212	184.83	185.267	171.042	138.167	72.4338	83.9681	89.6395	75.6131	188.719	173.015	159.063	128.737	86.9973	99.8125	87.458	90.4693	92.6022	75.639	67.8398	73.1747
>mmu-mir-369	181.609	181.329	233.843	228.104	177.463	165.348	156.402	150.499	183.937	183.559	198.763	187.015	165.373	174.734	174.071	163.457	162.619	167.434	203.52	193.933
>mmu-mir-425	179.38	193.733	224.841	225.535	236.803	229.474	250.71	248.166	279.281	236.757	270.222	259.146	313.242	317.675	335.467	335.873	293.822	243.807	261.248	283.702
>mmu-mir-92b	178.884	155.734	150.894	154.573	111.994	109.274	110.182	99.6057	110.531	95.8531	101.366	100.792	59.0432	63.5843	60.6291	65.1204	81.5146	89.5918	87.3277	82.9713
>mmu-mir-3096b	175.911	174.635	169.113	173.549	105.865	106.398	119.519	130.869	97.5937	100.166	105.072	93.1493	99.7987	94.3906	87.458	94.6213	54.0008	58.7487	59.199	56.7804
>mmu-mir-666	175.415	166.76	187.76	176.909	167.991	146.944	188.15	175.461	142.875	147.614	160.386	150.95	124.618	120.268	137.102	143.134	127.302	113.091	126.855	138.752
>mmu-mir-23b	174.672	187.433	209.623	212.291	156.569	152.695	194.452	195.819	171.562	191.946	192.94	189.404	216.056	225.749	233.01	207.162	200.604	221.409	255.732	228.321
>mmu-mir-671	173.681	181.132	164.183	163.468	119.794	118.476	99.2104	92.0929	128.25	123.411	122.275	127.782	103.195	97.5945	99.9218	108.388	107.796	108.318	109.389	115.36
>mmu-mir-673	155.842	163.216	204.05	193.118	149.604	155.859	172.976	153.892	145.406	130.839	164.092	164.803	115.474	111.889	137.947	137.015	118.473	109.787	134.577	121.558
>mmu-mir-582	152.869	152.978	145.536	158.131	117.287	128.54	115.551	120.205	169.312	156.001	183.147	181.761	164.328	147.377	132.243	162.146	110.876	95.0995	103.874	122.358
>mmu-mir-328	152.126	141.953	158.61	153.19	151.275	175.413	148.232	179.581	163.125	187.632	185.794	204.212	117.564	189.028	184	173.29	228.528	229.854	241.76	205.129
>mmu-mir-1839	150.639	135.652	135.676	137.574	217.302	211.358	188.383	214.964	141.75	147.374	158.798	145.934	186.273	192.724	202.167	167.827	177.607	183.957	176.31	153.747
>mmu-mir-132	146.675	163.216	152.394	137.377	196.686	192.379	180.68	201.393	268.312	202.729	205.115	214.96	109.726	97.1016	88.0918	100.303	213.95	155.684	150.02	168.742
>mmu-mir-378c	141.348	148.647	164.183	164.16	93.3282	88.2815	87.3051	89.0635	106.172	115.982	133.126	128.976	114.951	102.277	107.21	109.372	86.1344	76.5569	81.6284	80.7721
>mmu-mir-421	139.985	163.019	162.254	166.631	137.624	130.841	123.955	111.239	104.906	115.982	132.597	150.472	61.3945	82.8074	103.513	103.581	51.3316	55.8113	56.6251	76.3736
>mmu-mir-155	138.499	119.705	141.035	130.458	183.871	186.915	161.538	177.642	149.062	117.18	134.979	139.963	67.6645	69.0062	84.2893	84.1321	112.93	118.232	118.398	114.76
>mmu-mir-19a	135.526	123.249	99.4529	99.2274	67.4192	94.0327	28.9461	80.2178	60.4687	46.7284	71.4593	60.4276	64.7908	47.0721	54.0803	48.5125	41.8866	21.6636	23.3487	23.192
>mmu-mir-365-1	135.03	146.678	119.172	120.081	109.069	100.359	118.586	113.177	133.031	153.605	123.333	129.692	244.533	114.6	107.21	101.505	101.123	96.3846	95.2332	109.362
>mmu-mir-365-2	135.03	146.678	119.172	120.081	109.069	100.359	118.586	113.177	133.031	153.605	123.333	129.692	244.533	114.6	107.21	101.505	101.123	96.3846	95.2332	109.362
>mmu-mir-483	129.827	113.011	153.037	148.05	17.5513	19.2666	15.6402	19.6303	53.1562	40.0187	62.7253	69.7425	9.92762	13.8012	18.5901	20.3228	2.87457	1.8359	8.457	8.59703
>mmu-mir-196a-1	127.845	85.841	111.67	103.774	212.008	217.397	183.831	180.429	159.328	108.673	143.712	132.559	134.023	107.083	127.173	110.027	147.732	111.623	140.46	122.858
>mmu-mir-196a-2	127.845	85.841	111.67	103.774	212.008	217.397	183.831	180.429	159.328	108.673	143.712	132.559	134.023	107.083	127.173	110.027	147.732	111.623	140.46	122.858
>mmu-mir-15b	126.606	116.358	110.384	108.913	144.868	156.721	138.661	130.627	106.594	109.512	98.455	106.525	113.123	83.3003	91.0493	86.0988	82.7465	58.7487	53.132	76.3736
>mmu-mir-376b	116.696	113.011	118.1	123.342	99.1786	87.7064	81.7027	91.6082	107.437	105.438	113.541	111.063	81.2497	65.5559	79.2192	80.1987	88.701	84.8184	93.7624	91.5683
>mmu-mir-376c	113.475	115.964	159.039	167.817	88.3136	84.5432	65.1287	77.0672	100.687	94.6549	156.946	142.829	72.8896	85.0255	114.498	112.54	71.6589	66.4595	112.515	119.159
>mmu-mir-146b	112.236	116.161	129.889	161.492	371.363	347.95	556.512	563.221	183.656	172.296	289.278	281.12	204.822	173.994	328.496	285.612	236.331	161.192	300.407	300.896
>mmu-mir-205	106.29	36.2265	42.0103	24.115	0.278592	0.575124	1.40062	0.727049	2.53125	1.91706	1.58798	1.43307	0.261253	0.739352	0.211251	0.43705	0.410653	0.734359	0	0
>mmu-mir-106b	104.556	96.2758	97.0952	98.0414	61.5688	60.1004	54.6241	57.4369	50.0625	55.5948	59.814	59.9499	63.4845	62.352	70.1354	63.3722	51.7423	42.2256	42.8365	38.5867
>mmu-mir-361	104.556	103.56	96.0235	95.8671	69.9265	90.0069	75.6333	76.3402	100.687	95.6134	100.308	86.4617	89.0873	93.6512	100.344	86.9729	71.4536	71.9672	72.0683	76.7735
>mmu-mir-335	102.821	101.198	129.032	151.213	25.909	25.593	21.943	30.2937	40.5	41.2168	46.0515	58.5169	18.0265	23.4128	30.8427	47.2014	26.8978	27.5385	52.9482	40.586
>mmu-mir-5117	101.335	91.5506	82.0915	99.8204	101.129	95.4705	96.6426	92.3353	87.1874	82.4336	86.5451	82.4013	104.501	84.0397	76.8955	89.1582	64.2672	69.0297	55.7059	49.7828
>mmu-mir-679	101.087	107.498	96.8809	101.599	166.041	164.773	139.595	144.44	99.5624	93.2171	110.1	108.196	84.1235	67.5275	78.7967	71.6762	70.0163	57.28	57.7282	68.5763
>mmu-mir-486	99.8481	88.1051	98.0597	104.465	79.2593	81.6676	73.1822	71.372	62.5781	50.6823	59.2847	62.0995	39.9717	33.887	37.9196	39.553	44.3505	32.8626	36.0342	50.8824
>mmu-mir-3107	99.8481	88.1051	98.0597	104.465	79.2593	81.6676	73.1822	71.372	62.5781	50.6823	59.2847	62.0995	39.9717	33.887	37.9196	39.553	44.3505	32.8626	36.0342	50.8824
>mmu-mir-9-2	99.3525	62.6088	64.0871	51.0632	21.7302	23.2925	21.6318	22.7001	41.0625	36.3443	28.5837	21.4164	33.2662	24.3165	22.8151	17.6277	23.8179	18.6038	18.9976	14.4617
>mmu-mir-9-1	99.3525	62.6088	64.0871	51.0632	21.7302	23.2925	21.6318	22.7001	41.0625	36.3443	28.5837	21.4164	33.2662	24.3165	22.8151	17.6277	23.8179	18.6038	18.9976	14.4617
>mmu-mir-9-3	99.3525	62.6088	64.0871	51.0632	21.7302	23.2925	21.6318	22.7001	41.0625	36.3443	28.5837	21.4164	33.2662	24.3165	22.8151	17.6277	23.8179	18.6038	18.9976	14.4617
>mmu-mir-29b-1	92.0436	79.2454	78.9836	89.7395	114.362	111.143	115.434	130.748	87.6093	75.6041	87.0744	84.9092	135.59	98.3338	104.041	92.6546	71.6589	66.2759	71.0572	61.0789
>mmu-mir-29b-2	92.0436	79.2454	78.9836	89.7395	114.362	111.143	115.434	130.748	87.6093	75.6041	87.0744	84.9092	135.59	98.3338	104.041	92.6546	71.6589	66.2759	71.0572	61.0789
>mmu-mir-126	86.7167	90.1724	101.168	102.785	90.8209	98.9213	111.116	112.45	95.3437	92.0189	101.631	92.1939	101.366	87.9829	106.471	96.588	103.69	81.5138	95.9685	101.365
>mmu-mir-493	86.7167	74.6187	90.2364	100.216	99.4572	105.535	74.2327	86.0342	63.8437	56.7929	83.1045	74.5194	46.2418	60.134	64.2204	61.187	65.4991	68.2954	68.9429	63.578
>mmu-mir-200b	84.4868	38.9828	45.4397	23.1267	0	1.15025	1.86749	0.969399	3.65625	4.07376	4.23462	2.1496	0.261253	3.20386	1.05626	0.655575	0.205326	1.10154	0.551543	0.199931
>mmu-mir-3096a	84.239	91.2553	82.9489	86.0827	58.6435	56.9373	45.2866	59.2545	44.4375	44.9311	42.0816	48.6048	47.6787	59.2714	51.3341	46.7643	23.6125	30.1087	31.346	27.4905
>mmu-mir-15a	81.0181	91.1568	77.8048	78.4727	108.929	102.66	111.583	113.662	109.125	100.646	95.279	94.8212	93.5286	106.96	102.668	93.7472	117.241	120.068	105.345	115.36
>mmu-mir-149	77.7972	80.5251	87.45	82.4259	28.6949	25.593	23.5771	28.1126	60.75	58.71	57.6967	48.2466	53.2956	43.8682	50.2778	44.5791	44.1452	42.2256	35.2988	27.5905
>mmu-mir-574	77.5495	80.1314	85.9496	104.762	142.918	136.304	126.289	113.904	109.125	91.0604	107.189	109.63	83.601	73.9352	78.163	82.821	93.2182	70.1313	71.1491	82.9713
>mmu-mir-301b	77.3017	91.3537	94.3088	87.1699	70.2051	67.2895	54.3906	63.738	78.4687	76.9221	84.6924	75.236	93.0061	88.7222	83.6555	86.3174	71.4536	68.2954	65.4498	61.1789
>mmu-mir-128-1	77.1778	74.4218	80.0553	87.071	39.56	34.2199	29.0628	28.3549	58.6406	51.7607	57.8291	57.2032	23.774	27.1096	29.047	30.0472	35.7268	32.1282	34.9311	38.0868
>mmu-mir-128-2	77.1778	74.4218	80.0553	87.071	39.56	34.2199	29.0628	28.3549	58.6406	51.7607	57.8291	57.2032	23.774	27.1096	29.047	30.0472	35.7268	32.1282	34.9311	38.0868
>mmu-mir-485	76.8062	83.4784	81.4485	82.8213	67.9764	58.9502	59.9931	50.8934	74.2499	72.1294	59.814	65.2045	57.4757	56.6836	53.4466	64.2463	70.2216	68.2954	59.0151	62.5784
>mmu-mir-370	75.8151	79.5407	95.8092	104.564	45.4104	40.8338	38.9838	31.9902	56.25	51.521	56.6381	53.74	45.7193	37.9534	42.039	44.5791	45.5825	42.2256	53.3159	49.9827
>mmu-mir-543	75.3196	75.6031	88.736	95.2741	93.3282	83.9681	62.094	80.4601	71.1562	63.5027	70.6653	67.3541	23.2515	42.8824	47.109	41.7383	57.9021	49.5692	55.522	57.3802
>mmu-mir-496a	73.3375	72.4529	69.0169	68.9848	48.7535	55.4994	40.151	43.8653	59.0625	64.2216	70.1359	71.4145	45.9805	32.0386	35.4902	30.375	38.6014	36.3508	44.675	47.1837
>mmu-mir-183	72.842	68.7122	69.0169	61.8689	55.4397	54.3492	58.3591	61.0721	66.6562	65.6594	69.3419	69.5037	44.6743	53.4798	56.1928	47.4199	41.8866	37.0851	38.9757	49.3829
>mmu-mir-18a	72.842	70.2872	60.0147	77.8797	79.3986	75.0537	38.7504	47.5006	55.9687	48.6454	63.2547	54.6954	28.9991	24.8915	29.1527	32.1232	24.4338	17.9918	18.2009	21.9924
>mmu-mir-672	72.842	72.4529	57.014	52.5787	44.5747	42.5592	45.9869	43.1383	78.1874	75.005	72.7826	76.9079	80.2047	74.6745	62.7416	48.294	47.0198	47.3661	48.5358	42.9851
>mmu-mir-296	68.8778	58.6711	62.3724	67.6011	58.2257	52.3363	49.7219	51.6205	79.5937	60.1478	73.5766	65.2045	73.9346	70.9778	63.3754	62.7167	62.2139	48.4677	59.0151	51.1823
>mmu-mir-329	67.8868	70.681	76.0901	71.7521	94.7212	85.981	80.3021	88.9424	92.2499	83.1525	99.249	86.7005	89.0873	99.0732	100.978	101.177	94.0395	89.5918	103.506	96.5666
>mmu-mir-107	67.3912	63.2651	64.8016	64.5703	48.6607	47.1602	47.1541	50.9742	50.7187	47.2875	48.9628	48.7242	56.8661	44.9362	58.9391	56.7436	51.7423	45.4079	44.1848	45.3177
>mmu-mir-154	63.1793	65.7589	75.0184	78.275	112.272	103.81	94.5417	105.907	77.3437	82.6733	80.1932	93.1493	75.5021	91.4332	86.4018	80.8542	96.5034	94.3651	90.4531	80.5721
>mmu-mir-142	62.436	51.3865	37.7235	21.5454	18.3871	17.5413	13.3059	14.0563	13.5	8.38714	6.6166	6.4488	13.8464	5.66836	5.49253	5.90017	83.5679	6.24205	5.14774	26.3909
>mmu-mir-487b	60.9494	59.8524	73.518	72.1474	51.8181	56.0746	34.5486	40.4724	54.5625	53.1985	60.3434	66.6376	31.6116	30.3134	38.8702	46.5458	38.8067	33.0461	38.0565	36.3874
>mmu-mir-668	59.9584	66.3496	84.4492	83.4143	54.8826	55.4994	84.9708	76.0978	73.1249	72.6087	64.578	77.6244	49.6381	54.712	71.1917	78.669	71.8642	57.6472	89.1662	83.5711
>mmu-mir-345	59.4629	58.2774	56.5853	66.6128	69.6479	55.787	36.8829	42.4112	64.125	47.4473	48.9628	58.278	45.9805	36.2282	33.3777	34.3084	34.0842	32.3118	38.2403	35.3878
>mmu-mir-758	58.7196	52.5678	69.4456	69.5778	61.0116	60.1004	39.4507	40.9571	42.1875	44.5717	48.4335	59.4722	19.3327	23.9057	25.1389	20.9784	23.2019	23.8667	22.981	25.5912
>mmu-mir-382	57.7285	60.64	61.3007	78.6703	89.1493	85.6934	67.4631	85.3071	71.4374	67.0971	84.4278	69.2649	40.233	50.5224	66.1216	55.0683	69.6057	68.6625	69.4945	66.1771
>mmu-mir-455	57.233	54.3397	75.447	64.2408	37.8885	43.997	40.151	38.776	58.5	56.3137	52.9328	53.0234	42.8455	34.0102	38.4477	36.7122	53.1795	50.6708	48.1681	57.1802
>mmu-mir-5109	53.7643	48.2363	72.232	50.7997	29.8093	37.383	22.1764	28.1126	23.9062	35.226	36.7883	58.0392	63.4845	49.0437	55.5591	52.883	20.738	45.1631	27.0256	13.7952
>mmu-mir-450a-1	52.8972	49.2208	53.263	46.3522	21.7302	19.8418	18.6749	17.8127	36.2812	28.8757	24.6137	28.7807	20.3777	17.498	15.7382	17.3727	13.5515	15.0544	12.7774	11.696
>mmu-mir-450a-2	52.8972	49.2208	53.263	46.3522	21.7302	19.8418	18.6749	17.8127	36.2812	28.8757	24.6137	28.7807	20.3777	17.498	15.7382	17.3727	13.5515	15.0544	12.7774	11.696
>mmu-mir-376a	52.7733	61.2306	64.3015	65.0315	66.3048	58.9502	63.2612	65.6768	63.2812	60.6271	67.4893	65.6822	48.3318	64.0772	60.8404	59.6573	50.5103	67.9282	67.8398	69.9758
>mmu-mir-6539	52.7733	42.9205	56.1566	52.381	79.12	83.1054	49.9553	62.0415	31.7812	28.037	35.465	38.6928	9.40511	9.36512	11.4076	15.9523	8.41838	4.77333	5.14774	11.596
>mmu-mir-1197	52.03	48.2363	53.3702	50.2067	34.824	26.4557	28.2458	26.4161	39.0937	38.1016	44.7282	49.4408	24.5578	26.6167	38.2365	31.4676	24.4338	23.4995	27.3933	29.5898
>mmu-mir-5099	48.5613	53.1584	56.7996	65.4268	23.4017	22.1423	24.9777	23.9926	51.1875	38.5809	46.3162	56.6061	27.4316	31.7921	34.2227	24.4748	20.5326	15.4215	18.7525	20.7928
>mmu-mir-6243	45.0927	46.8582	49.0834	56.7296	40.3958	40.8338	39.4507	41.1995	41.625	40.4979	49.2275	59.9499	22.729	18.4838	21.1251	20.3228	19.506	15.7887	12.3178	18.9934
>mmu-mir-450b	42.3673	33.667	23.5772	34.1959	25.0733	19.2666	18.208	15.5104	21.9375	16.295	16.4092	18.391	12.2789	11.5832	9.71756	9.83362	12.1143	9.54666	7.72161	7.99724
>mmu-mir-323	42.1195	45.48	62.5868	66.8105	51.8181	54.0616	30.5801	40.2301	41.0625	43.8528	57.4321	57.0838	27.1703	34.0102	36.124	34.7455	34.7002	26.4369	41.7334	35.7876
>mmu-mir-204	41.624	42.9205	70.7316	49.2184	29.2521	28.7562	31.9808	26.9008	22.7812	22.0462	32.5537	33.1994	16.4589	17.498	26.6177	30.1564	29.7723	18.7261	27.0256	40.586
>mmu-mir-193b	39.8897	42.3298	38.7952	39.7305	38.4457	37.9582	29.1795	37.3219	46.6875	42.6546	38.6409	43.9474	71.3221	45.1005	46.4753	46.3273	39.012	32.679	39.5273	38.3867
>mmu-mir-362	39.1464	37.6047	42.2246	42.8931	19.5014	20.992	18.4415	18.1762	22.5	28.037	29.113	21.0183	24.0353	28.3418	37.1802	29.7194	23.6125	27.5385	25.1871	20.9927
>mmu-mir-185	38.8986	37.8015	42.8676	43.6838	33.7096	44.8597	30.5801	45.5618	45.5625	35.4656	38.3763	34.1547	53.8181	40.4179	36.7577	31.4676	37.9854	34.1477	32.5411	22.3923
>mmu-mir-129-1	37.2882	37.1124	35.473	37.7538	55.3004	57.3686	72.5987	75.4919	36.7031	42.6546	39.4349	32.7217	47.5481	47.0721	46.6865	39.553	45.5825	49.7528	46.9731	35.9876
>mmu-mir-129-2	37.2882	37.1124	35.473	37.7538	55.3004	57.3686	72.5987	75.4919	36.7031	42.6546	39.4349	32.7217	47.5481	47.0721	46.6865	39.553	45.5825	49.7528	46.9731	35.9876
>mmu-mir-190a	36.6688	36.6202	31.079	30.0449	62.9617	63.2636	44.1194	50.8934	32.3437	26.12	25.1431	26.5117	20.9002	22.1806	14.7876	20.9784	27.1031	18.359	16.5463	16.5943
>mmu-mir-504	36.6688	33.667	36.0088	33.9982	7.52198	8.3393	4.90216	7.51284	41.9062	32.1108	32.5537	36.3043	16.7202	13.5548	12.6751	13.9856	13.9622	6.60923	9.92778	17.1941
>mmu-mir-141	35.6777	17.5226	17.3614	9.29021	1.11437	1.15025	0.933745	0.969399	1.40625	2.39633	2.38198	0.477689	0.783759	1.23225	0.633754	0.8741	1.23196	1.10154	1.10309	0.799724
>mmu-mir-377	35.1822	30.9106	36.6518	35.5795	27.5806	23.8676	19.1418	22.5385	23.3437	23.2444	30.4363	25.3175	13.3239	24.8915	27.2514	24.0377	16.4261	19.8277	23.7164	20.193
>mmu-mir-350	34.9344	31.6982	31.2934	33.0099	27.8592	25.593	26.6117	27.3855	28.125	31.1522	30.4363	21.7348	35.5304	25.6309	28.0964	25.7859	19.9167	15.7887	19.1202	18.9934
>mmu-mir-412	34.9344	32.8795	40.0812	39.9282	46.2462	38.8209	36.416	38.776	26.4375	27.3181	33.877	39.887	19.594	20.9483	30.6314	23.8192	17.6581	20.1949	21.694	18.9934
>mmu-mir-342	32.7046	37.2109	37.7235	36.9632	22.2873	24.1552	24.0439	24.235	30.9375	30.673	28.8484	33.4382	38.6654	28.8347	31.0539	25.3489	25.0498	18.359	19.6717	22.7921
>mmu-mir-3068	31.9613	36.4234	33.2224	36.5679	30.3665	40.2587	43.1857	42.1689	34.875	42.8942	40.2289	33.1994	43.8905	49.2901	42.6728	46.9829	43.5292	51.4051	50.5581	39.7862
>mmu-mir-1964	31.4658	23.8228	30.2217	28.0683	16.7155	16.391	11.6718	9.69399	28.9687	21.8066	28.5837	26.5117	14.3689	15.0335	18.5901	18.1376	19.0954	15.4215	15.2594	18.1937
>mmu-mir-330	29.7314	29.3356	33.4368	23.522	30.0879	28.4686	32.6811	26.6585	34.3125	27.0785	29.6424	27.4671	41.5392	40.1715	35.7015	34.5269	31.6203	34.882	31.9895	30.7894
>mmu-mir-374b	28.4926	33.667	32.5794	28.6613	16.9941	21.2796	21.4761	17.6915	23.0625	21.3273	28.319	21.496	21.1615	19.2231	20.7026	21.8525	19.0954	12.4841	16.5463	19.3933
>mmu-mir-495	27.2538	29.9262	27.864	43.2884	38.4457	29.6189	26.3783	28.1126	29.25	30.9126	32.289	35.5878	34.2241	19.2231	21.5476	20.1043	30.3883	29.3744	27.3933	27.1906
>mmu-mir-375	27.006	12.6005	19.9335	13.6388	3.06451	2.58806	5.60247	4.84699	8.99999	8.38714	8.73391	9.79262	4.70255	2.95741	4.22503	3.71492	17.6581	13.9528	25.371	24.3916
>mmu-mir-667	26.015	28.1543	38.5809	34.7889	35.9383	33.3572	24.5108	34.4137	24.4687	25.6407	31.7597	28.1836	38.6654	24.8915	25.1389	19.8858	20.5326	22.3979	27.9449	27.3905
>mmu-mir-1843a	25.7672	24.8073	27.864	24.2139	33.5703	37.8144	42.1352	46.0465	30.2344	36.0647	39.8319	31.0498	53.8181	54.9585	62.0022	54.1942	46.3011	66.0923	60.3021	48.2833
>mmu-mir-1843b	25.7672	24.8073	27.864	24.2139	33.5703	37.8144	42.1352	46.0465	30.2344	36.0647	39.8319	31.0498	53.8181	54.9585	62.0022	54.1942	46.3011	66.0923	60.3021	48.2833
>mmu-mir-429	25.5195	9.45038	12.646	6.12759	0	0	0.233436	1.69645	0.5625	1.67743	0.264664	0.238844	0	0.739352	0.211251	0.218525	0	0	0.735391	0.199931
>mmu-mir-339	25.2717	28.548	26.5779	24.708	17.2727	21.5671	14.473	19.8727	20.5312	22.0462	22.2318	19.3464	17.2427	21.6877	21.1251	22.5081	16.8368	17.9918	16.1786	16.9941
>mmu-mir-652	24.7762	30.9106	28.507	28.0683	21.7302	24.1552	20.0755	18.6609	25.3125	24.6822	26.2017	24.601	24.0353	20.7019	24.2939	23.1636	26.8978	13.2185	20.0394	22.7921
>mmu-mir-664	24.7762	22.4447	17.1471	20.7547	30.9237	35.0826	25.2111	33.2019	23.625	23.484	29.3777	24.3621	36.8367	36.9676	31.4764	33.2158	27.3084	24.601	22.0617	22.3923
>mmu-mir-29c	23.2896	21.0665	25.5062	24.708	24.7947	21.8547	24.9777	25.6891	25.0312	24.4425	24.6137	26.9894	28.4766	32.5315	32.1102	33.2158	26.2818	31.2102	27.761	26.3909
>mmu-mir-1981	23.0419	25.3979	22.5055	23.3244	12.5366	10.3522	10.2712	11.1481	17.1562	23.2444	20.6438	20.3018	9.66636	13.8012	17.3226	18.1376	15.3995	21.6636	21.8779	19.1934
>mmu-mir-708	22.2986	15.16	20.1478	23.1267	9.19353	8.91442	7.70339	9.69399	16.3125	12.4609	11.9099	13.1364	10.9726	6.40772	12.2526	14.4226	9.03436	6.60923	6.25082	12.9955
>mmu-mir-500	20.812	25.0041	28.0783	24.9057	8.91493	10.6398	11.9052	14.7833	20.25	20.6084	21.7024	19.1075	32.6566	25.8773	28.0964	28.6268	21.1486	20.9292	20.7748	19.1934
>mmu-mir-3057	20.3165	21.0665	21.0051	23.3244	33.431	35.0826	29.413	32.4749	21.6562	23.484	30.701	34.3936	16.4589	20.9483	21.7589	22.9451	20.9433	20.9292	20.9586	22.3923
>mmu-mir-138-2	19.5732	22.9369	21.2195	18.5804	9.19353	10.9274	12.4888	14.541	13.2187	12.4609	16.4092	14.9278	6.53133	10.2277	8.6613	8.30395	9.13703	14.32	20.0394	11.8959
>mmu-mir-138-1	19.5732	22.9369	21.2195	18.5804	9.19353	10.9274	12.4888	14.541	13.2187	12.4609	16.4092	14.9278	6.53133	10.2277	8.6613	8.30395	9.13703	14.32	20.0394	11.8959
>mmu-mir-1948	19.0777	16.3413	15.0037	14.2318	18.3871	15.5283	21.4761	15.5104	13.5	12.9402	12.7039	14.5695	8.3601	9.61157	9.92881	13.1115	8.00773	8.81231	6.98622	9.19682
>mmu-mir-665	18.5821	20.4758	21.4338	21.5454	21.4516	18.1164	11.4384	14.7833	15.1875	13.1798	10.0572	16.7191	10.7114	8.13287	8.87255	10.0521	10.8823	9.17948	11.2147	11.596
>mmu-mir-879	17.5911	17.5226	20.5765	18.7781	16.4369	12.9403	14.9399	14.541	10.6875	16.0554	20.3791	16.2414	11.4951	13.0619	13.5201	10.4892	12.1143	12.1169	12.3178	8.99689
>mmu-mir-467c	16.8478	20.6727	21.4338	22.929	21.4516	19.8418	11.6718	13.5716	14.625	12.9402	18.2618	13.853	14.8914	13.8012	16.2663	14.8597	11.0876	8.07795	7.90545	11.7959
>mmu-mir-324	16.3523	14.9631	18.6474	14.6271	18.6656	20.1293	24.0439	27.3855	22.2187	15.8158	17.4678	22.6902	19.594	20.4554	17.9564	20.5413	17.2474	16.1559	15.4432	22.5922
>mmu-mir-497	15.8568	12.2067	6.43015	5.92992	8.91493	10.3522	13.3059	12.3598	12.375	12.4609	12.1745	8.5984	10.4501	9.85803	9.29506	8.95952	18.6847	13.9528	15.2594	9.99654
>mmu-mir-5121	15.8568	15.16	19.2904	13.8365	10.3079	6.90149	10.5046	11.8751	15.1875	14.378	12.1745	14.3307	13.0627	16.5122	15.4213	12.893	10.677	13.2185	15.2594	14.395
>mmu-mir-873a	15.3612	19.0977	19.7191	16.4061	27.5806	25.8806	17.7412	20.8421	24.1875	26.3596	21.9671	22.9291	10.9726	13.5548	15.2101	16.1708	16.8368	17.6246	13.237	20.193
>mmu-mir-194-1	15.2374	16.3413	19.7191	20.6559	18.6656	19.5542	23.9272	20.8421	21.375	18.0923	17.6001	18.7493	17.504	26.3702	24.2939	22.7266	21.1486	25.7026	25.4629	23.8917
>mmu-mir-194-2	15.2374	16.3413	19.7191	20.6559	18.6656	19.5542	23.9272	20.8421	21.375	18.0923	17.6001	18.7493	17.504	26.3702	24.2939	22.7266	21.1486	25.7026	25.4629	23.8917
>mmu-mir-494	15.1135	16.3413	22.5055	22.7314	7.52198	10.6398	5.83591	9.69399	18	14.1383	27.2604	18.6299	9.14386	13.8012	11.1963	8.52247	8.62371	8.44513	10.1116	7.19751
>mmu-mir-1249	14.8657	13.388	15.6467	10.6739	14.7654	21.8547	9.10401	15.5104	16.0312	10.7835	17.2032	13.3753	12.8014	10.3509	12.0413	11.3633	16.4261	13.9528	15.6271	14.395
>mmu-mir-677	14.618	16.5382	18.2187	19.5687	9.19353	7.47661	13.3059	10.421	18.8437	18.4517	16.4092	15.0472	18.549	19.4696	18.3789	20.7599	24.2285	17.6246	26.2902	20.193
>mmu-mir-5097	14.1224	12.0099	14.575	11.0692	16.1583	13.2278	7.70339	6.54344	14.0625	15.0969	12.7039	15.5249	7.83759	9.11867	7.18254	5.46312	10.8823	8.07795	7.90545	8.99689
>mmu-mir-1198	13.8747	10.6317	15.0037	12.2552	10.8651	10.0647	11.4384	9.45164	8.99999	9.58531	13.7625	11.2257	9.92762	7.39352	6.12629	8.741	8.21306	7.34359	8.82469	8.3971
>mmu-mir-449a	13.3791	8.46597	15.218	11.4645	11.4223	12.3652	12.1387	13.8139	8.15624	7.42861	6.6166	7.40417	8.09884	8.87222	6.54879	9.17805	11.7036	6.97641	4.04465	8.79696
>mmu-mir-877	13.3791	14.3725	19.0761	16.6038	8.63634	12.9403	11.2049	14.541	16.3125	16.7743	12.4392	17.4356	5.22506	6.16127	6.33754	5.68165	12.3196	14.32	11.2147	11.3961
>mmu-mir-193a	13.1314	10.6317	13.932	9.68554	16.9941	15.2408	15.8737	20.8421	11.5312	9.82494	11.1159	11.2257	20.639	10.5974	11.4076	11.3633	10.677	3.30461	7.17006	7.39744
>mmu-mir-344d-3	13.1314	15.2912	13.6462	14.3636	16.4369	14.7615	21.6318	21.4883	16.5	20.4487	16.6738	15.8433	11.0597	11.9118	12.8159	12.3831	15.8101	21.2964	20.2233	17.9938
>mmu-mir-344d-1	13.1314	15.2912	13.6462	14.3636	16.4369	14.7615	21.6318	21.4883	16.5	20.4487	16.6738	15.8433	11.0597	11.9118	12.8159	12.3831	15.8101	21.2964	20.2233	17.9938
>mmu-mir-344d-2	13.1314	15.2912	13.6462	14.3636	16.4369	14.7615	21.6318	21.4883	16.5	20.4487	16.6738	15.8433	11.0597	11.9118	12.8159	12.3831	15.8101	21.2964	20.2233	17.9938
>mmu-mir-135a-1	12.1403	9.45038	10.7169	10.9704	1.95014	3.45074	2.33436	2.9082	6.60937	6.35027	8.60158	6.32938	8.8826	8.99545	6.86567	6.44649	4.00387	2.75385	3.40118	3.89865
>mmu-mir-135a-2	12.1403	9.45038	10.7169	10.9704	1.95014	3.45074	2.33436	2.9082	6.60937	6.35027	8.60158	6.32938	8.8826	8.99545	6.86567	6.44649	4.00387	2.75385	3.40118	3.89865
>mmu-mir-669l	11.8926	12.9943	14.3607	15.4178	10.8651	12.3652	10.7381	11.3904	14.0625	9.58531	12.7039	11.9422	7.57634	14.2941	12.4638	12.4559	8.62371	6.24205	6.43467	10.7963
>mmu-mir-592	11.397	16.5382	11.3599	10.8715	6.6862	5.75124	6.76965	7.75519	16.5937	25.6407	22.4964	11.9422	27.1703	40.4179	31.4764	24.0377	39.8333	63.1549	53.4997	31.9889
>mmu-mir-338	11.1493	6.89091	7.50184	7.90657	0.835775	1.15025	3.26811	1.69645	5.0625	5.27192	3.44063	0.955377	4.4413	4.18966	2.53502	1.52967	1.64261	4.77333	2.20617	0.799724
>mmu-mir-669c	10.406	9.64727	7.93051	11.8598	12.8152	9.7771	8.63714	11.1481	12.9375	10.7835	12.1745	12.8976	7.31508	12.0761	9.0838	11.5818	10.061	4.77333	9.37624	7.7973
>mmu-mir-344b	10.406	11.0254	13.289	10.6739	14.7654	16.1035	17.5077	16.4798	10.125	9.82494	12.1745	10.748	11.2339	11.5832	14.5763	14.2041	15.8101	16.1559	18.7525	13.9952
>mmu-mir-32	10.1582	8.46597	11.5743	10.8715	6.40761	4.60099	7.70339	8.72459	8.99999	5.51155	9.5279	6.20995	10.4501	7.14707	8.87255	6.9928	7.18642	4.40615	4.59619	4.59841
>mmu-mir-1943	10.1582	7.87532	8.14485	7.51124	10.0293	9.48954	9.33745	8.72459	9.56249	9.58531	11.9099	10.748	6.79258	6.65417	6.76004	8.08542	9.23969	8.07795	6.06698	7.7973
>mmu-mir-3102	9.91048	12.2067	9.85956	14.2318	23.9589	18.9791	17.5077	15.9951	16.0312	13.8987	14.5565	16.0026	96.4024	15.2799	16.4776	12.6744	15.8101	16.8903	17.8332	17.5939
>mmu-mir-542	9.66271	9.64727	10.2882	8.30189	11.1437	14.0905	9.33745	8.72459	9.28124	5.75118	5.02861	9.07609	9.66636	7.14707	7.60505	7.21132	5.33849	4.77333	5.69928	4.59841
>mmu-mir-190b	9.66271	10.6317	13.0746	14.0342	18.9442	18.9791	17.7412	20.5997	12.6562	11.0231	16.9385	9.31493	12.0176	12.569	13.9426	15.0782	12.1143	15.7887	16.3625	14.1951
>mmu-mir-215	9.41495	11.2223	16.7184	10.0809	6.6862	7.18905	9.10401	10.1787	9.28124	16.5347	14.2919	9.55377	8.3601	14.2941	13.9426	8.95952	34.7002	30.4759	43.7558	40.7859
>mmu-mir-3072	9.16719	7.48155	11.1456	9.68554	8.35775	5.46368	6.53621	7.51284	6.74999	5.51155	7.93992	8.83724	5.48631	6.40772	8.45005	8.95952	2.66924	7.71077	7.53776	7.99724
>mmu-mir-1188	8.67167	6.30026	6.21581	6.52292	5.85043	3.45074	4.20185	6.30109	5.34375	6.23045	6.35193	4.77689	2.61253	2.95741	3.16877	4.15197	3.49055	2.93744	2.57387	2.79903
>mmu-mir-195a	8.4239	9.05662	6.21581	4.34861	8.07916	5.17611	10.9715	12.1175	13.7812	10.3042	7.41059	7.64302	13.3239	8.87222	9.29506	6.33722	14.9888	11.7497	11.2147	8.79696
>mmu-mir-3066	8.4239	9.64727	7.93051	7.7089	6.12902	4.31343	4.43529	3.8776	6.46875	4.55302	10.5866	6.20995	2.09002	4.18966	5.07003	3.05935	2.25859	5.50769	4.96389	2.99896
>mmu-mir-1933	8.17614	7.87532	9.64522	7.11591	6.6862	5.46368	6.30278	7.75519	8.71874	5.75118	6.08727	9.55377	4.4413	4.43611	6.33754	5.2446	3.69588	2.93744	4.04465	5.99793
>mmu-mir-5114	8.17614	8.46597	5.57279	4.74394	9.47212	7.76417	6.53621	8.48224	9.84374	14.6176	16.1445	8.12071	18.2877	22.9199	12.4638	15.7338	8.82904	6.97641	8.457	7.19751
>mmu-let-7j	8.17614	8.46597	4.71544	6.91824	5.29324	7.76417	6.53621	7.27049	9.28124	8.38714	11.6452	10.5092	10.7114	8.13287	13.5201	11.1448	7.39175	10.281	8.0893	6.99758
>mmu-mir-467a-1	7.97343	8.51966	7.52132	8.85895	5.31857	4.81013	4.15941	4.09791	6.11079	5.86011	5.96697	6.49222	4.27505	6.22848	6.52958	6.65508	4.47985	3.50489	3.76052	4.52571
>mmu-mir-467b	7.97343	8.51966	7.52132	8.85895	5.31857	4.81013	4.15941	4.09791	6.11079	5.86011	5.96697	6.49222	4.27505	6.22848	6.52958	6.65508	4.47985	3.50489	3.76052	4.52571
>mmu-mir-467a-2	7.97343	8.51966	7.52132	8.85895	5.31857	4.81013	4.15941	4.09791	6.11079	5.86011	5.96697	6.49222	4.27505	6.22848	6.52958	6.65508	4.47985	3.50489	3.76052	4.52571
>mmu-mir-467a-3	7.97343	8.51966	7.52132	8.85895	5.31857	4.81013	4.15941	4.09791	6.11079	5.86011	5.96697	6.49222	4.27505	6.22848	6.52958	6.65508	4.47985	3.50489	3.76052	4.52571
>mmu-mir-467a-4	7.97343	8.51966	7.52132	8.85895	5.31857	4.81013	4.15941	4.09791	6.11079	5.86011	5.96697	6.49222	4.27505	6.22848	6.52958	6.65508	4.47985	3.50489	3.76052	4.52571
>mmu-mir-467a-5	7.97343	8.51966	7.52132	8.85895	5.31857	4.81013	4.15941	4.09791	6.11079	5.86011	5.96697	6.49222	4.27505	6.22848	6.52958	6.65508	4.47985	3.50489	3.76052	4.52571
>mmu-mir-467a-6	7.97343	8.51966	7.52132	8.85895	5.31857	4.81013	4.15941	4.09791	6.11079	5.86011	5.96697	6.49222	4.27505	6.22848	6.52958	6.65508	4.47985	3.50489	3.76052	4.52571
>mmu-mir-467a-7	7.97343	8.51966	7.52132	8.85895	5.31857	4.81013	4.15941	4.09791	6.11079	5.86011	5.96697	6.49222	4.27505	6.22848	6.52958	6.65508	4.47985	3.50489	3.76052	4.52571
>mmu-mir-467a-8	7.97343	8.51966	7.52132	8.85895	5.31857	4.81013	4.15941	4.09791	6.11079	5.86011	5.96697	6.49222	4.27505	6.22848	6.52958	6.65508	4.47985	3.50489	3.76052	4.52571
>mmu-mir-467a-9	7.97343	8.51966	7.52132	8.85895	5.31857	4.81013	4.15941	4.09791	6.11079	5.86011	5.96697	6.49222	4.27505	6.22848	6.52958	6.65508	4.47985	3.50489	3.76052	4.52571
>mmu-mir-467a-10	7.97343	8.51966	7.52132	8.85895	5.31857	4.81013	4.15941	4.09791	6.11079	5.86011	5.96697	6.49222	4.27505	6.22848	6.52958	6.65508	4.47985	3.50489	3.76052	4.52571
>mmu-mir-331	7.92838	7.08779	7.93051	8.89489	7.24338	7.47661	4.20185	5.81639	7.03124	7.18898	6.88126	10.2703	11.7564	8.87222	9.0838	6.9928	6.77577	6.60923	5.14774	4.99827
>mmu-mir-452	7.92838	10.6317	9.21654	8.69722	3.3431	4.88855	2.80123	3.8776	5.625	4.79265	6.6166	4.77689	2.61253	5.17546	4.64753	3.71492	2.25859	1.10154	1.65463	2.79903
>mmu-mir-467d	7.68062	9.2535	15.4323	8.89489	4.73606	4.02587	7.23652	4.3623	9.28124	9.10604	8.73391	8.35955	8.3601	9.85803	13.0976	11.3633	9.03436	9.54666	10.1116	8.99689
>mmu-mir-6540	7.68062	12.2067	11.1456	11.4645	3.62169	4.31343	4.66872	3.63525	6.46875	9.10604	9.79256	9.07609	3.9188	9.85803	10.1401	9.6151	5.13316	11.3826	10.847	9.99654
>mmu-mir-153	7.43286	7.48155	10.0739	8.10423	0.835775	1.43781	1.40062	2.18115	1.6875	2.39633	4.76395	2.38844	0.783759	2.95741	3.80252	3.05935	1.23196	1.46872	2.94156	1.79938
>mmu-mir-96	7.43286	5.11896	5.78713	3.36029	2.78592	3.7383	7.46996	4.11995	6.74999	6.47008	8.46924	6.4488	4.4413	4.68256	4.43628	5.02607	3.49055	4.03897	4.04465	3.79869
>mmu-mir-449c	7.43286	6.30026	7.50184	8.30189	6.12902	5.17611	7.70339	3.15055	8.15624	4.55302	3.70529	6.4488	3.39629	4.18966	3.59127	3.05935	3.49055	3.30461	2.57387	3.39883
>mmu-mir-188	6.93733	5.11896	7.93051	5.5346	7.80057	8.3393	5.60247	4.84699	5.34375	3.83412	4.76395	4.53804	6.79258	7.88642	7.60505	7.8669	2.05326	4.40615	4.41235	3.19889
>mmu-mir-467e	6.68957	7.08779	10.2882	11.6622	6.6862	7.18905	4.90216	6.30109	7.03124	4.79265	6.88126	5.97111	6.53133	4.18966	10.5626	8.52247	4.31185	4.03897	5.88313	3.79869
>mmu-mir-3109	6.44181	3.93766	3.00073	4.74394	3.3431	1.43781	3.26811	3.15055	2.25	3.83412	2.64664	2.38844	1.82877	3.20386	1.26751	2.40377	2.46392	2.20308	2.20617	2.39917
>mmu-mir-6240	6.19405	8.0722	13.7176	20.9524	3.90028	3.45074	4.90216	2.18115	15.75	31.6315	37.0529	73.0864	16.4589	40.9108	147.031	93.3102	17.8634	58.0143	42.8365	11.1961
>mmu-mir-675	5.94629	3.15013	4.07243	3.16263	0.835775	2.3005	0.700309	1.69645	2.8125	0.718898	1.85265	2.86613	1.04501	1.23225	1.69001	0.8741	0.205326	0.367179	0.367696	0.799724
>mmu-mir-33	5.69852	4.13454	3.64375	3.75562	5.29324	3.16318	3.50154	3.3929	3.9375	3.35486	4.76395	3.82151	4.18005	4.43611	2.32376	3.93345	3.49055	5.14051	3.67696	1.99931
>mmu-mir-702	5.69852	6.30026	4.92978	4.54627	4.45747	3.45074	2.5678	2.9082	4.21875	4.55302	5.02861	4.06035	0.783759	0.985803	0.633754	0.8741	2.87457	0.734359	2.02233	2.99896
>mmu-mir-598	5.69852	4.33143	7.07316	5.5346	7.24338	6.90149	8.4037	7.27049	5.90625	7.66825	6.35193	5.97111	5.22506	10.8438	7.8163	5.46312	7.59708	10.281	12.6855	8.59703
>mmu-mir-133a-1	5.45076	6.00493	8.89503	12.7493	0.835775	0.287562	0.466872	0.605874	1.26562	2.39633	1.05866	2.1496	0.261253	0.739352	0.950631	1.20189	1.1293	0.367179	0.459619	0.299896
>mmu-mir-219-1	5.45076	6.10337	5.14412	8.49956	2.78592	5.75124	0.700309	2.66585	5.625	3.83412	5.29328	5.97111	5.22506	3.45031	5.49253	4.58902	3.28522	1.46872	3.30926	2.99896
>mmu-mir-133a-2	5.45076	6.00493	8.89503	12.7493	0.835775	0.287562	0.466872	0.605874	1.26562	2.39633	1.05866	2.1496	0.261253	0.739352	0.950631	1.20189	1.1293	0.367179	0.459619	0.299896
>mmu-mir-3105	5.45076	4.92208	3.42941	4.9416	3.3431	5.17611	4.20185	3.3929	3.9375	2.15669	3.70529	5.25458	1.56752	0.492901	0.211251	1.7482	0.205326	1.10154	0.183848	1.99931
>mmu-mir-346	5.203	6.30026	4.07243	2.96496	0.278592	0	0.233436	0.24235	2.25	3.35486	1.58798	1.67191	1.30627	1.23225	1.05626	0.218525	1.84794	0.734359	0.183848	0.199931
>mmu-mir-1298	4.95524	7.28467	16.504	9.48788	0.557183	0	5.36903	4.3623	3.375	5.03229	6.88126	4.53804	0.261253	0.492901	1.47876	1.09262	2.25859	1.10154	1.28693	0.799724
>mmu-mir-3473d	4.95524	7.87532	6.85882	8.30189	5.29324	5.17611	3.26811	3.8776	3.9375	3.11522	3.44063	4.06035	0.783759	1.4787	1.05626	1.52967	3.28522	1.8359	2.39002	1.99931
>mmu-mir-200a	4.70748	2.55948	1.50037	0.592992	0.278592	0.575124	0.466872	0	0.5625	0.239633	0	0	0.522506	0	0	0.218525	0.205326	0	0	0
>mmu-mir-690	4.70748	7.67844	10.0739	10.8715	3.06451	3.45074	3.03467	2.66585	10.9687	26.5992	15.0858	83.3567	4.70255	7.63997	19.0126	1.7482	18.2741	107.216	76.4807	14.595
>mmu-mir-1196	4.70748	5.90649	3.21507	3.16263	2.22873	2.01293	2.5678	3.15055	2.8125	3.35486	2.9113	3.58267	2.61253	2.95741	1.47876	1.52967	1.43728	1.46872	1.47078	1.99931
>mmu-mir-1306	4.70748	4.33143	5.78713	5.13927	2.78592	3.45074	4.20185	3.15055	5.34375	3.35486	3.70529	3.10498	3.39629	2.71096	5.07003	3.71492	3.9012	1.8359	1.47078	3.39883
>mmu-mir-1a-1	4.45971	5.70961	4.60827	7.90657	0.417888	0.575124	0.583591	0.605874	0.421875	1.4378	1.98498	2.50787	0.130627	1.10903	0.316877	0.218525	0.513316	0.18359	0.0919239	0.499827
>mmu-mir-1a-2	4.45971	5.70961	4.60827	7.90657	0.417888	0.575124	0.583591	0.605874	0.421875	1.4378	1.98498	2.50787	0.130627	1.10903	0.316877	0.218525	0.513316	0.18359	0.0919239	0.499827
>mmu-mir-712	4.21195	3.74078	4.07243	3.55795	1.95014	2.01293	1.63405	1.4541	1.6875	3.83412	2.9113	2.86613	2.35128	2.95741	3.38002	1.96672	1.64261	3.67179	2.02233	2.39917
>mmu-mir-466h	4.21195	3.15013	2.57206	4.34861	7.24338	5.46368	2.10093	3.3929	3.09375	2.63596	4.23462	2.1496	3.65754	4.43611	3.38002	3.27787	2.66924	1.46872	2.02233	3.79869
>mmu-mir-3061	4.21195	2.75636	1.50037	2.37197	6.6862	6.90149	4.66872	5.08934	1.6875	1.19816	1.05866	1.67191	1.56752	1.4787	1.26751	1.09262	1.23196	2.57026	1.83848	1.19959
>mmu-mir-1247	3.96419	5.11896	5.57279	4.34861	1.95014	3.16318	1.86749	1.69645	5.34375	4.55302	5.02861	6.92649	5.48631	2.95741	2.11251	2.6223	4.31185	1.10154	2.39002	3.19889
>mmu-mir-3082	3.96419	3.15013	3.42941	3.36029	3.62169	1.43781	2.80123	2.66585	1.96875	1.91706	2.64664	2.38844	2.09002	1.72515	3.38002	2.84082	4.10653	3.67179	1.47078	2.19924
>mmu-mir-1930	3.71643	2.75636	2.7864	2.56963	2.78592	2.3005	2.10093	2.4235	0.5625	0.958531	1.32332	3.10498	2.61253	2.46451	1.05626	1.09262	1.84794	1.10154	0.183848	0.999654
>mmu-mir-466d	3.46867	5.70961	3.21507	4.15095	2.50733	1.43781	0.466872	2.4235	5.34375	3.83412	3.44063	4.53804	2.35128	2.46451	3.16877	0.43705	1.84794	1.10154	2.20617	1.19959
>mmu-mir-669f	3.46867	3.15013	2.14338	3.75562	1.11437	3.16318	1.86749	2.18115	2.25	2.87559	2.9113	1.67191	2.35128	1.72515	2.11251	1.52967	1.64261	1.10154	1.47078	1.59945
>mmu-mir-184	3.2209	3.74078	1.92904	2.7673	2.22873	3.16318	6.06934	6.30109	3.9375	3.35486	3.44063	2.1496	4.18005	2.21806	4.22503	2.40377	3.49055	5.87487	3.67696	1.39952
>mmu-mir-539	3.2209	4.92208	7.93051	6.52292	2.78592	4.88855	2.10093	3.3929	5.625	4.79265	6.35193	3.82151	2.35128	2.71096	4.01377	3.27787	2.87457	4.03897	2.39002	4.39848
>mmu-mir-466f-2	3.2209	4.13454	3.64375	2.7673	2.78592	4.02587	1.16718	2.4235	2.53125	2.63596	2.9113	3.34382	1.04501	3.45031	2.32376	2.18525	1.23196	2.57026	1.47078	1.99931
>mmu-mir-669d	3.09702	1.87039	2.14338	2.66847	1.95014	2.01293	1.40062	1.33292	1.82812	1.07835	1.19099	0.955377	1.9594	1.4787	2.11251	1.63894	1.53995	1.10154	1.10309	0.899689
>mmu-mir-669d-2	3.09702	1.87039	2.14338	2.66847	1.95014	2.01293	1.40062	1.33292	1.82812	1.07835	1.19099	0.955377	1.9594	1.4787	2.11251	1.63894	1.53995	1.10154	1.10309	0.899689
>mmu-mir-3063	2.97314	2.3626	1.28603	2.56963	1.67155	2.01293	2.5678	2.18115	1.125	2.63596	2.64664	2.1496	0.522506	0.492901	0.633754	1.09262	1.43728	1.10154	0.551543	0.599793
>mmu-mir-3089	2.97314	2.75636	1.71471	1.97664	3.62169	2.87562	3.26811	4.11995	1.40625	1.91706	2.11731	2.38844	4.96381	1.23225	2.95752	1.7482	1.43728	0.734359	1.65463	1.79938
>mmu-mir-223	2.47762	3.74078	2.14338	1.18598	1.39296	0.862686	0.466872	1.21175	1.125	0	0.529328	0.477689	0.522506	0.246451	0	0.218525	3.9012	0.734359	0.919239	1.19959
>mmu-mir-383	2.47762	1.57506	2.35772	2.56963	0.557183	0.287562	1.86749	1.21175	1.125	2.15669	2.38198	3.10498	1.30627	0.492901	2.32376	0.43705	0.821306	0.367179	1.10309	0.199931
>mmu-mir-669a-1	2.47762	2.84074	2.61799	2.64023	2.74612	2.11563	2.13427	1.85224	2.4308	2.03688	2.28745	2.69553	2.7245	1.86598	2.30867	2.15403	1.87727	1.49494	1.14248	1.52804
>mmu-mir-669a-2	2.47762	2.84074	2.61799	2.64023	2.74612	2.11563	2.13427	1.85224	2.4308	2.03688	2.28745	2.69553	2.7245	1.86598	2.30867	2.15403	1.87727	1.49494	1.14248	1.52804
>mmu-mir-669a-3	2.47762	2.84074	2.61799	2.64023	2.74612	2.11563	2.13427	1.85224	2.4308	2.03688	2.28745	2.69553	2.7245	1.86598	2.30867	2.15403	1.87727	1.49494	1.14248	1.52804
>mmu-mir-147	2.47762	2.75636	2.7864	2.56963	3.06451	2.01293	1.40062	2.18115	0.843749	1.91706	1.32332	3.10498	4.18005	2.21806	3.59127	4.80755	1.43728	1.10154	1.65463	2.19924
>mmu-mir-1947	2.47762	3.34701	4.71544	2.96496	3.3431	1.72537	1.40062	1.69645	2.8125	3.35486	2.9113	3.58267	0.261253	0.985803	1.90126	2.18525	1.23196	1.10154	1.47078	0.999654
>mmu-mir-1949	2.47762	2.95325	2.57206	3.55795	0.557183	0.575124	0.233436	0.24235	3.09375	3.11522	1.58798	2.1496	1.30627	0.985803	1.47876	0	0	1.10154	1.10309	0.599793
>mmu-mir-1965	2.47762	3.54389	1.92904	1.77898	2.22873	0	0.466872	0.727049	1.125	1.19816	0.793992	1.91075	0.261253	0.492901	0	0.43705	0.821306	0.367179	1.28693	0.399862
>mmu-mir-669a-4	2.47762	2.84074	2.61799	2.64023	2.74612	2.11563	2.13427	1.85224	2.4308	2.03688	2.28745	2.69553	2.7245	1.86598	2.30867	2.15403	1.87727	1.49494	1.14248	1.52804
>mmu-mir-669a-5	2.47762	2.84074	2.61799	2.64023	2.74612	2.11563	2.13427	1.85224	2.4308	2.03688	2.28745	2.69553	2.7245	1.86598	2.30867	2.15403	1.87727	1.49494	1.14248	1.52804
>mmu-mir-669a-6	2.47762	2.84074	2.61799	2.64023	2.74612	2.11563	2.13427	1.85224	2.4308	2.03688	2.28745	2.69553	2.7245	1.86598	2.30867	2.15403	1.87727	1.49494	1.14248	1.52804
>mmu-mir-669a-7	2.47762	2.84074	2.61799	2.64023	2.74612	2.11563	2.13427	1.85224	2.4308	2.03688	2.28745	2.69553	2.7245	1.86598	2.30867	2.15403	1.87727	1.49494	1.14248	1.52804
>mmu-mir-669p-1	2.47762	2.84074	2.61799	2.64023	2.74612	2.11563	2.13427	1.85224	2.4308	2.03688	2.28745	2.69553	2.7245	1.86598	2.30867	2.15403	1.87727	1.49494	1.14248	1.52804
>mmu-mir-669a-8	2.47762	2.84074	2.61799	2.64023	2.74612	2.11563	2.13427	1.85224	2.4308	2.03688	2.28745	2.69553	2.7245	1.86598	2.30867	2.15403	1.87727	1.49494	1.14248	1.52804
>mmu-mir-669a-9	2.47762	2.84074	2.61799	2.64023	2.74612	2.11563	2.13427	1.85224	2.4308	2.03688	2.28745	2.69553	2.7245	1.86598	2.30867	2.15403	1.87727	1.49494	1.14248	1.52804
>mmu-mir-669p-2	2.47762	2.84074	2.61799	2.64023	2.74612	2.11563	2.13427	1.85224	2.4308	2.03688	2.28745	2.69553	2.7245	1.86598	2.30867	2.15403	1.87727	1.49494	1.14248	1.52804
>mmu-mir-669a-10	2.47762	2.84074	2.61799	2.64023	2.74612	2.11563	2.13427	1.85224	2.4308	2.03688	2.28745	2.69553	2.7245	1.86598	2.30867	2.15403	1.87727	1.49494	1.14248	1.52804
>mmu-mir-669a-11	2.47762	2.84074	2.61799	2.64023	2.74612	2.11563	2.13427	1.85224	2.4308	2.03688	2.28745	2.69553	2.7245	1.86598	2.30867	2.15403	1.87727	1.49494	1.14248	1.52804
>mmu-mir-669a-12	2.47762	2.84074	2.61799	2.64023	2.74612	2.11563	2.13427	1.85224	2.4308	2.03688	2.28745	2.69553	2.7245	1.86598	2.30867	2.15403	1.87727	1.49494	1.14248	1.52804
>mmu-mir-466a	2.34421	2.21115	2.30826	2.56963	2.01443	1.10601	0.933745	1.08125	2.29327	1.86176	2.68736	2.3517	1.0852	1.11851	1.47876	1.34477	1.05822	1.07329	0.86267	1.21496
>mmu-mir-466b-1	2.34421	2.21115	2.30826	2.56963	2.01443	1.10601	0.933745	1.08125	2.29327	1.86176	2.68736	2.3517	1.0852	1.11851	1.47876	1.34477	1.05822	1.07329	0.86267	1.21496
>mmu-mir-466b-2	2.34421	2.21115	2.30826	2.56963	2.01443	1.10601	0.933745	1.08125	2.29327	1.86176	2.68736	2.3517	1.0852	1.11851	1.47876	1.34477	1.05822	1.07329	0.86267	1.21496
>mmu-mir-466b-3	2.34421	2.21115	2.30826	2.56963	2.01443	1.10601	0.933745	1.08125	2.29327	1.86176	2.68736	2.3517	1.0852	1.11851	1.47876	1.34477	1.05822	1.07329	0.86267	1.21496
>mmu-mir-466c-1	2.34421	2.21115	2.30826	2.56963	2.01443	1.10601	0.933745	1.08125	2.29327	1.86176	2.68736	2.3517	1.0852	1.11851	1.47876	1.34477	1.05822	1.07329	0.86267	1.21496
>mmu-mir-466e	2.34421	2.21115	2.30826	2.56963	2.01443	1.10601	0.933745	1.08125	2.29327	1.86176	2.68736	2.3517	1.0852	1.11851	1.47876	1.34477	1.05822	1.07329	0.86267	1.21496
>mmu-mir-466c-2	2.34421	2.21115	2.30826	2.56963	2.01443	1.10601	0.933745	1.08125	2.29327	1.86176	2.68736	2.3517	1.0852	1.11851	1.47876	1.34477	1.05822	1.07329	0.86267	1.21496
>mmu-mir-466b-4	2.34421	2.21115	2.30826	2.56963	2.01443	1.10601	0.933745	1.08125	2.29327	1.86176	2.68736	2.3517	1.0852	1.11851	1.47876	1.34477	1.05822	1.07329	0.86267	1.21496
>mmu-mir-466b-5	2.34421	2.21115	2.30826	2.56963	2.01443	1.10601	0.933745	1.08125	2.29327	1.86176	2.68736	2.3517	1.0852	1.11851	1.47876	1.34477	1.05822	1.07329	0.86267	1.21496
>mmu-mir-466b-6	2.34421	2.21115	2.30826	2.56963	2.01443	1.10601	0.933745	1.08125	2.29327	1.86176	2.68736	2.3517	1.0852	1.11851	1.47876	1.34477	1.05822	1.07329	0.86267	1.21496
>mmu-mir-466b-7	2.34421	2.21115	2.30826	2.56963	2.01443	1.10601	0.933745	1.08125	2.29327	1.86176	2.68736	2.3517	1.0852	1.11851	1.47876	1.34477	1.05822	1.07329	0.86267	1.21496
>mmu-mir-466p	2.34421	2.21115	2.30826	2.56963	2.01443	1.10601	0.933745	1.08125	2.29327	1.86176	2.68736	2.3517	1.0852	1.11851	1.47876	1.34477	1.05822	1.07329	0.86267	1.21496
>mmu-mir-466b-8	2.34421	2.21115	2.30826	2.56963	2.01443	1.10601	0.933745	1.08125	2.29327	1.86176	2.68736	2.3517	1.0852	1.11851	1.47876	1.34477	1.05822	1.07329	0.86267	1.21496
>mmu-mir-7b	2.22986	1.77195	1.50037	1.58131	0	1.43781	0.700309	0.484699	0	0.958531	0.264664	1.67191	0.261253	0.492901	0.211251	0	0.410653	0.734359	0	0
>mmu-mir-490	2.22986	1.1813	0.857353	0.197664	0.557183	0.287562	1.16718	0.484699	0.28125	1.19816	0.529328	0.716533	0.522506	0.246451	0.211251	0	0.821306	0.734359	0.919239	0.999654
>mmu-mir-653	2.22986	1.77195	3.00073	2.7673	1.39296	1.15025	1.16718	1.21175	1.96875	2.15669	2.64664	0.955377	1.04501	1.4787	1.90126	1.31115	1.02663	0.734359	1.83848	1.59945
>mmu-mir-3081	2.22986	0.984415	1.71471	1.77898	0.557183	0.862686	0.233436	0.727049	0.843749	0.239633	0	0.716533	0.522506	0	1.26751	1.31115	1.23196	0	0.367696	0.999654
>mmu-mir-3091	2.22986	2.95325	2.57206	1.77898	0.557183	0.575124	0.233436	0	1.96875	0.958531	0.264664	0.955377	0	0.492901	0.633754	0.43705	0.410653	0	0.551543	0.799724
>mmu-mir-3095	2.22986	2.95325	3.64375	2.7673	1.95014	2.3005	2.10093	2.9082	1.40625	2.63596	2.38198	2.1496	2.09002	0.985803	2.53502	2.6223	1.84794	1.10154	1.28693	1.99931
>mmu-mir-202	1.9821	0.393766	0	0	0	0.287562	0	0	0.28125	0	0	0	0	0	0	0	0	0	0	0
>mmu-mir-206	1.9821	1.37818	0.643015	2.96496	0.835775	0.862686	1.63405	1.21175	1.6875	0.239633	0.793992	0.477689	0.261253	0.985803	0.845005	0.8741	0.821306	0.367179	1.10309	1.19959
>mmu-mir-326	1.9821	2.95325	1.92904	1.77898	3.06451	1.43781	3.50154	1.9388	2.53125	2.39633	1.32332	1.43307	2.87378	1.23225	2.11251	1.31115	2.87457	2.20308	2.75772	4.19855
>mmu-mir-694	1.9821	2.16571	1.28603	0.988321	3.06451	0.575124	0.466872	1.69645	1.125	2.15669	1.05866	1.67191	3.13504	1.4787	3.59127	0.655575	1.43728	1.8359	1.65463	0.199931
>mmu-mir-874	1.9821	0.984415	1.92904	0.395328	1.11437	0.287562	0.700309	0.727049	0.843749	2.87559	0.793992	0.716533	2.61253	3.69676	1.05626	0.8741	0.615979	1.10154	1.47078	0.799724
>mmu-mir-1191	1.9821	1.37818	1.07169	0.790657	1.67155	1.72537	0.933745	0.484699	0.28125	0.958531	1.05866	0.477689	0.783759	0.492901	0.211251	0.8741	0	0.734359	0.551543	0.399862
>mmu-mir-1934	1.9821	2.3626	3.21507	1.38365	0.278592	0.862686	1.16718	2.66585	1.40625	1.19816	1.05866	2.1496	0.783759	0.985803	0.211251	1.96672	1.02663	1.10154	1.28693	1.99931
>mmu-mir-6236	1.9821	0.590649	0.643015	3.95328	1.67155	0.575124	0	0.24235	5.0625	3.11522	25.1431	45.6193	0.261253	1.97161	7.60505	2.40377	16.0155	31.5774	24.2679	1.79938
>mmu-mir-344-1	1.73433	2.06727	2.7864	3.36029	2.50733	4.45721	3.73498	4.72582	2.39062	2.51614	3.96996	2.26902	3.9188	4.92901	4.22503	4.26124	4.61984	2.75385	3.67696	2.5991
>mmu-mir-700	1.73433	1.37818	2.7864	2.56963	2.22873	2.01293	0.700309	2.4235	3.09375	2.39633	1.58798	2.38844	2.87378	0.492901	1.90126	0.655575	2.25859	0.367179	1.28693	0.799724
>mmu-mir-344-2	1.73433	2.06727	2.7864	3.36029	2.50733	4.45721	3.73498	4.72582	2.39062	2.51614	3.96996	2.26902	3.9188	4.92901	4.22503	4.26124	4.61984	2.75385	3.67696	2.5991
>mmu-mir-1251	1.73433	1.77195	0.857353	0.988321	0	0.575124	1.16718	0.24235	0.5625	0.479265	0.529328	0.955377	5.22506	1.23225	1.47876	1.09262	0.205326	0.367179	0.919239	0
>mmu-mir-133b	1.56916	1.9032	1.92904	3.42618	0	0	0.155624	0.0807832	0	0.159755	0.793992	0.477689	0	0.246451	0.140834	0.43705	0	0	0.183848	0
>mmu-mir-451a	1.48657	0.196883	0.214338	0.790657	0.557183	0.575124	0.466872	0.484699	0.843749	0.479265	0.529328	0.238844	0.783759	0.246451	0.633754	0.218525	0.410653	0.367179	0.183848	0.399862
>mmu-mir-770	1.48657	1.77195	2.14338	2.96496	3.06451	1.43781	1.63405	2.4235	2.53125	1.19816	1.32332	1.43307	1.82877	1.72515	1.47876	2.6223	1.23196	0.367179	2.02233	1.59945
>mmu-mir-3099	1.48657	2.3626	2.35772	2.37197	0.557183	0.862686	0.700309	0.24235	0.5625	0.479265	0.264664	0.238844	1.30627	1.23225	0.422503	0.8741	0.410653	0.734359	0.735391	0.399862
>mmu-mir-466f-3	1.48657	1.77195	0.857353	1.18598	1.11437	1.43781	0	1.21175	3.09375	1.4378	1.05866	0.955377	1.30627	0	1.05626	0.8741	0.615979	0	0.183848	0.599793
>mmu-mir-1955	1.48657	1.37818	1.71471	0.592992	0.557183	2.01293	0.933745	1.21175	1.125	0.958531	1.05866	0.955377	1.04501	1.4787	1.69001	0.655575	0.821306	0.367179	0.551543	0.399862
>mmu-mir-187	1.23881	2.95325	1.28603	1.38365	0.835775	0.575124	1.86749	0.484699	0.5625	1.4378	1.85265	2.38844	1.30627	1.23225	1.47876	1.52967	1.64261	1.10154	1.10309	1.59945
>mmu-mir-503	1.23881	0.984415	2.7864	0.790657	1.11437	0.862686	0.233436	0.24235	0.843749	0.718898	1.32332	0.716533	0	0.492901	0.845005	0.8741	0.205326	0.734359	0.551543	0.599793
>mmu-mir-669e	1.23881	0.590649	0.643015	1.38365	0.835775	1.72537	0.933745	1.21175	2.25	1.91706	1.05866	1.43307	0.522506	1.97161	1.05626	0.8741	1.23196	0.734359	0.735391	0.799724
>mmu-mir-1945	1.23881	0.590649	0.428676	1.58131	0.835775	0.862686	1.16718	0.969399	0.843749	0.718898	1.05866	1.67191	0.522506	0.739352	1.26751	0.43705	0	0	0.735391	0.799724
>mmu-mir-466n	1.23881	0.984415	1.07169	0.790657	1.11437	0.575124	0.233436	0.363525	0.703124	0.479265	0.396996	0.835955	0.522506	0.492901	0.422503	0.655575	0.615979	1.10154	1.47078	1.19959
>mmu-mir-3110	1.23881	0.590649	1.92904	2.37197	0.835775	0.287562	0.466872	0	0.843749	0.718898	1.58798	1.43307	0.261253	0.492901	0.211251	0.218525	1.02663	0.367179	0.183848	0.399862
>mmu-mir-101c	1.23881	0.393766	0.428676	0.592992	0	0.287562	0.233436	0.24235	0	0.239633	0	0	0.783759	0.246451	0.422503	0.43705	0.205326	0.367179	0.551543	0.399862
>mmu-mir-669b	1.07363	1.44381	1.42892	1.51542	1.48582	1.62952	0.778121	0.807832	0.749999	0.63902	1.05866	1.19422	0.522506	0.985803	0.422503	0.145683	0.479095	0.489573	0.735391	0.333218
>mmu-mir-669m-1	1.07363	1.44381	1.42892	1.51542	1.48582	1.62952	0.778121	0.807832	0.749999	0.63902	1.05866	1.19422	0.522506	0.985803	0.422503	0.145683	0.479095	0.489573	0.735391	0.333218
>mmu-mir-669m-2	1.07363	1.44381	1.42892	1.51542	1.48582	1.62952	0.778121	0.807832	0.749999	0.63902	1.05866	1.19422	0.522506	0.985803	0.422503	0.145683	0.479095	0.489573	0.735391	0.333218
>mmu-mir-122	0.991048	1.96883	1.50037	1.38365	0.557183	0.287562	1.16718	0.484699	0.5625	1.67743	1.05866	0.477689	1.04501	0.492901	0.845005	0.43705	3.0799	2.57026	1.65463	2.39917
>mmu-mir-139	0.991048	0.787532	1.07169	0.790657	1.11437	1.15025	0.466872	0.24235	1.125	0.239633	0.264664	0.477689	0.261253	0.492901	0.422503	1.31115	1.02663	2.20308	0.919239	1.39952
>mmu-mir-211	0.991048	0.787532	1.28603	0.790657	0.278592	0.287562	0.466872	0.24235	0.843749	0.479265	1.05866	0.716533	0.261253	0.492901	0.422503	0.655575	0.410653	0	0.735391	0.199931
>mmu-mir-488	0.991048	0.787532	1.07169	0.988321	0.278592	0.287562	0.233436	0.24235	0	0.958531	0.793992	0	0.522506	1.23225	0	0.43705	0.205326	0	0.551543	0
>mmu-mir-505	0.991048	0.984415	1.28603	0.395328	1.39296	0.862686	0.700309	1.21175	0.28125	0.239633	0	0.477689	0.261253	0	1.05626	0.43705	0.205326	0.367179	0.183848	0
>mmu-mir-208b	0.991048	1.37818	1.07169	0.592992	0.278592	0.862686	0.700309	0	0.28125	0.239633	0.264664	0	0	0.246451	0	0	0.205326	0	0	0.199931
>mmu-mir-3473a	0.991048	1.08286	0.643015	0.840073	1.04472	0.431343	0.466872	0.302937	0.773437	0.179725	0.529328	0.477689	1.69814	2.89579	2.74627	0.710206	0.410653	0.642564	0.321734	0.54981
>mmu-mir-3473b	0.991048	1.08286	0.643015	0.840073	1.04472	0.431343	0.466872	0.302937	0.773437	0.179725	0.529328	0.477689	1.69814	2.89579	2.74627	0.710206	0.410653	0.642564	0.321734	0.54981
>mmu-mir-5115	0.991048	0.590649	4.71544	10.4762	0	0.287562	0.466872	0.24235	5.90625	14.8572	10.3219	27.4671	0	1.97161	3.16877	1.96672	9.44502	40.7569	26.6579	2.79903
>mmu-mir-5123	0.991048	0.885974	0.750184	1.18598	0.696479	1.00647	0.700309	0.727049	0.28125	0.359449	0.793992	0.238844	0.522506	0.492901	0.739379	0.109262	0.513316	0.550769	0.275772	0.599793
>mmu-mir-5709	0.991048	1.37818	1.50037	1.18598	0.835775	0.862686	1.16718	1.21175	1.96875	0.479265	1.32332	0.955377	1.82877	0.246451	0.845005	0.43705	1.23196	0.367179	0.919239	0.799724
>mmu-mir-6413	0.991048	1.08286	0.643015	0.840073	1.04472	0.431343	0.466872	0.302937	0.773437	0.179725	0.529328	0.477689	1.69814	2.89579	2.74627	0.710206	0.410653	0.642564	0.321734	0.54981
>mmu-mir-378b	0.90846	0.85316	0.785907	1.1201	0.557183	0.191708	0.622497	0.646266	0.843749	0.559143	0.882213	0.398074	0.696675	0.410751	0.49292	0.364208	0.479095	0.367179	0.428978	0.466505
>mmu-mir-295	0.743286	0.787532	1.50037	0.395328	0	0.287562	0.233436	0.484699	0.28125	0.479265	0.264664	0.238844	0.783759	0.739352	0	0	0.410653	0	0	0
>mmu-mir-106a	0.743286	0.196883	0	0	0.278592	0.287562	0	0.484699	0	0	0	0.238844	0	0	0.211251	0	0	0.367179	0	0
>mmu-mir-802	0.743286	0.590649	0.214338	0.790657	0	0.575124	0.700309	0.24235	0	0	1.05866	0.716533	0.783759	0.492901	0.845005	0.43705	0.821306	0.367179	0.367696	0.799724
>mmu-mir-1192	0.743286	0.590649	0.214338	0	0.557183	0.575124	0	0.24235	0	0	0	0.238844	0	0.492901	0	0	0	0	0	0
>mmu-mir-1199	0.743286	0.393766	0.428676	0	0.278592	0.575124	0.933745	0.484699	0	0	0	0.238844	0	0.492901	0.422503	0	0.205326	0	0.183848	0.199931
>mmu-mir-669o	0.743286	0.738311	0.643015	0.790657	0.812559	0.790795	0.739215	0.62607	0.890624	0.838714	0.99249	0.995185	0.522506	0.492901	0.49292	0.382419	0.461984	0.244786	0.275772	0.316557
>mmu-mir-3062	0.743286	0.393766	0.214338	0.395328	0.557183	0.287562	0.233436	0	0	0	0	0	0	0	0.211251	0.218525	0.205326	0	0.183848	0.199931
>mmu-mir-3086	0.743286	0.196883	0.643015	0.197664	0	0.287562	0.933745	0.24235	0	0.239633	0	0	0.261253	0.492901	0.422503	0	0.410653	0	0.551543	0.399862
>mmu-mir-3092	0.743286	0.787532	1.28603	1.77898	0.557183	0.862686	1.16718	0.727049	1.96875	1.4378	1.05866	0.477689	0.261253	0.739352	0.845005	0.655575	0.615979	0.734359	0.183848	0.399862
>mmu-mir-3103	0.743286	0.590649	0.428676	0.592992	0.557183	0.575124	0.700309	0.484699	0.28125	1.19816	0.264664	0.716533	0.522506	0.492901	0.422503	0.43705	0	0.734359	0.551543	0.799724
>mmu-mir-5103	0.743286	0.393766	0.214338	0	0	0	0	0.24235	0.28125	0	0.264664	0	0	0.492901	0	0.218525	0	0	0	0.199931
>mmu-mir-5126	0.743286	0.787532	0.857353	0.395328	2.50733	0.575124	0.933745	0.727049	0	0	0	0	3.9188	2.71096	2.32376	1.09262	0.615979	0.367179	0.367696	0.199931
>mmu-mir-5128	0.743286	0.787532	2.57206	1.18598	0.557183	0	1.40062	0.484699	1.6875	0.718898	0.529328	0.238844	0.783759	0	0	0.8741	0.205326	0	0	0.199931
>mmu-mir-1231	0.743286	1.37818	0.857353	1.38365	1.67155	1.43781	0.466872	1.21175	1.125	1.19816	0.529328	0.716533	1.30627	0.985803	1.05626	1.31115	1.43728	0.734359	1.28693	0.999654
>mmu-mir-5626	0.743286	0.196883	0	0	0	0.287562	0.233436	1.4541	0.28125	0.239633	0.529328	0	0.261253	0.246451	0	0.218525	0.410653	0	0	0.199931
>mmu-mir-1195	0.619405	0.590649	0.535845	0.296496	0.557183	0.287562	0.233436	0.363525	0.843749	0.958531	0.66166	1.31364	0	0.123225	0.105626	0.43705	0.513316	0.734359	0.919239	0.299896
>mmu-mir-1935	0.619405	0.590649	0.535845	0.296496	0.557183	0.287562	0.233436	0.363525	0.843749	0.958531	0.66166	1.31364	0	0.123225	0.105626	0.43705	0.513316	0.734359	0.919239	0.299896
>mmu-mir-201	0.495524	1.37818	1.07169	1.18598	0	0.287562	0.466872	0.24235	0.5625	0.958531	3.70529	1.19422	1.04501	2.21806	1.69001	1.52967	1.02663	1.10154	1.28693	1.39952
>mmu-mir-200c	0.495524	0	0.214338	0.592992	0	0	0	0	0	0	0	0	0.261253	0	0	0	0	0	0	0
>mmu-mir-3475	0.495524	0.787532	1.07169	1.18598	0	0.575124	0.700309	0.24235	0.28125	0.239633	0.793992	0.477689	0	0.492901	0.633754	1.52967	0.205326	0.734359	0.919239	0.799724
>mmu-mir-693	0.495524	0	0	0.197664	0.557183	0.287562	0.933745	0	0.28125	0.479265	0.529328	0.477689	0.261253	0.246451	0.211251	0	0	0	0.183848	0
>mmu-mir-696	0.495524	1.1813	1.07169	0.988321	0.557183	0.287562	0.233436	0.484699	0.5625	0.958531	0.793992	0.238844	3.65754	3.45031	2.32376	1.31115	0	0.367179	0	0.599793
>mmu-mir-701	0.495524	0.787532	1.71471	0.790657	1.67155	0.575124	0.700309	0.727049	0.28125	0.479265	0	0.477689	1.04501	0.492901	0.845005	0.218525	0.615979	1.10154	0.367696	0.599793
>mmu-mir-709	0.495524	0	0.857353	0.395328	0	0	0	0	0	0.239633	0.264664	0.477689	0	0.246451	0.211251	0	0.205326	0.367179	0	0
>mmu-mir-511	0.495524	0.787532	0.857353	0.395328	0.278592	0	0.233436	0.484699	0.28125	0.239633	0	0	0.261253	0	0	0	0.205326	0	0.183848	0.199931
>mmu-mir-1960	0.495524	1.1813	0.643015	0.790657	0.835775	2.01293	1.16718	0.484699	0.28125	0.479265	0.264664	0.477689	0.522506	0.492901	0.633754	0.218525	0.205326	0	0.735391	0.599793
>mmu-mir-3070b	0.495524	0.984415	1.07169	1.58131	1.11437	0	1.86749	1.69645	0.28125	0.958531	0.529328	0.716533	0.522506	0.492901	0.845005	0.655575	0.615979	1.46872	0.735391	0.999654
>mmu-mir-3076	0.495524	0	0.428676	0.197664	0	0.287562	0.466872	0	0.28125	0	0.264664	0	0.522506	0	0.633754	0.43705	0.410653	0.367179	0.183848	0.599793
>mmu-mir-3088	0.495524	0	0	0	0	0	0	0.24235	0	0	0.264664	0	0	0.246451	0.211251	0	0	0	0	0
>mmu-mir-3094	0.495524	0	0	0	0	0.287562	0	0	0.28125	0	0.529328	0.238844	0	0	0	0.218525	0	0	0	0.199931
>mmu-mir-3101	0.495524	0.196883	0	0.790657	0	0.575124	0.466872	0	0	0.479265	0.529328	0	0.261253	0	0.211251	0.43705	0.205326	0	0.183848	0.399862
>mmu-mir-344c	0.495524	0	0.428676	1.97664	1.67155	1.43781	2.80123	2.18115	0	1.19816	0	1.19422	1.30627	1.72515	0.211251	0.218525	0.205326	0.734359	0.735391	0.999654
>mmu-mir-3470b	0.495524	0.393766	0.643015	0.197664	0.557183	0.575124	1.16718	0.24235	0	0.718898	0.264664	0.477689	0	0	0	0	1.02663	0.734359	0.183848	0.199931
>mmu-mir-3963	0.495524	0	0.643015	0.197664	0.278592	0.287562	0	0	0.843749	0.239633	0	0.238844	1.82877	1.4787	1.69001	0.218525	0.205326	1.10154	0.183848	0.599793
>mmu-mir-5098	0.495524	0.393766	0.428676	0	0	0	0	0	0	0.239633	0	0.238844	0	0	0	0.218525	0.410653	0	0.183848	0.199931
>mmu-mir-5621	0.495524	0.787532	0.214338	0.790657	0	0	0	0.484699	0.5625	0.239633	0.264664	0	0.261253	0.492901	0	0.43705	0	0.367179	0.367696	0
>mmu-mir-5710	0.495524	0.196883	0	0.197664	0	0.287562	0	0	0.28125	0	0	0.238844	0	0	0	0	0.205326	0.367179	0	0
>mmu-mir-6399	0.495524	0.984415	0.214338	0	0.278592	0	0.233436	0	0.843749	0	0.529328	0.238844	0	0	0.211251	0.218525	0	0.367179	0.183848	0
>mmu-mir-378d	0.495524	0.393766	0.214338	0.790657	0	0.862686	0.233436	0.484699	0.28125	0.479265	0.529328	0.238844	0.261253	0.246451	0.211251	0	0.615979	0	0.183848	0
>mmu-mir-297b	0.371643	0.393766	0.482261	0.592992	0	0.143781	0.233436	0	0.28125	0.539174	0.529328	0.477689	1.17564	0.554514	0.211251	0.327787	0.205326	0.0917948	0.137886	0.249914
>mmu-mir-297a-3	0.371643	0.393766	0.482261	0.592992	0	0.143781	0.233436	0	0.28125	0.539174	0.529328	0.477689	1.17564	0.554514	0.211251	0.327787	0.205326	0.0917948	0.137886	0.249914
>mmu-mir-297a-4	0.371643	0.393766	0.482261	0.592992	0	0.143781	0.233436	0	0.28125	0.539174	0.529328	0.477689	1.17564	0.554514	0.211251	0.327787	0.205326	0.0917948	0.137886	0.249914
>mmu-mir-297c	0.371643	0.393766	0.482261	0.592992	0	0.143781	0.233436	0	0.28125	0.539174	0.529328	0.477689	1.17564	0.554514	0.211251	0.327787	0.205326	0.0917948	0.137886	0.249914
>mmu-mir-466i	0.371643	0.492208	0.535845	0.296496	0.696479	0.287562	0.350154	0.605874	0.5625	0.718898	0.396996	1.0748	1.17564	0.862577	0.316877	0.983362	0.513316	0.550769	0.183848	0.499827
>mmu-mir-3074-1	0.371643	0.0984415	0.107169	0	0.278592	0.431343	0.116718	0.24235	0.421875	0.599082	0.264664	0.238844	0	0.492901	0.422503	0	0.102663	0	0.275772	0
>mmu-mir-3074-2	0.371643	0.0984415	0.107169	0	0.278592	0.431343	0.116718	0.24235	0.421875	0.599082	0.264664	0.238844	0	0.492901	0.422503	0	0.102663	0	0.275772	0
>mmu-mir-5615-1	0.371643	0.295325	0.643015	0.296496	0	0.287562	0.233436	0.363525	0.28125	0.359449	0	0.119422	0.261253	0.246451	0.316877	0.109262	0	0.550769	0.275772	0.299896
>mmu-mir-5615-2	0.371643	0.295325	0.643015	0.296496	0	0.287562	0.233436	0.363525	0.28125	0.359449	0	0.119422	0.261253	0.246451	0.316877	0.109262	0	0.550769	0.275772	0.299896
>mmu-mir-3473e	0.346867	0.196883	0.342941	0.237197	0.0557183	0.0575124	0.140062	0.29082	0.225	0.383412	0.476395	1.14645	0.574757	0.443611	0.422503	0.17482	0.205326	1.0281	1.17663	0.279903
>mmu-mir-137	0.247762	0.196883	0.643015	0.592992	0	0	0.466872	0	0.28125	0	0	0.238844	0	0	0	0	0	0.367179	0.183848	0.399862
>mmu-mir-292	0.247762	0.393766	0.428676	0	0	0	0	0.484699	0.28125	0	0	0	0	0	0	0.218525	0	0	0	0
>mmu-mir-293	0.247762	0	0	0.197664	0	0	0	0	0.28125	0.239633	0	0.238844	0	0	0	0	0	0	0	0
>mmu-mir-297a-1	0.247762	0.196883	0.214338	0.345912	0.139296	0.215671	0.233436	0.121175	0.421875	0.539174	0.066166	0.5374	0.130627	0.369676	0.264064	0	0.153995	0.275385	0.0459619	0.199931
>mmu-mir-297a-2	0.247762	0.196883	0.214338	0.345912	0.139296	0.215671	0.233436	0.121175	0.421875	0.539174	0.066166	0.5374	0.130627	0.369676	0.264064	0	0.153995	0.275385	0.0459619	0.199931
>mmu-mir-325	0.247762	0	0	0.197664	0	0	0	0	0	0	0	0	0	0	0	0	0.205326	0	0.183848	0
>mmu-mir-135b	0.247762	0.196883	0.428676	0.592992	0	0	0	0	0	0	0	0	0	0	0	0.218525	0	0	0	0.199931
>mmu-mir-363	0.247762	0.590649	0.428676	0.592992	0.278592	0	0	0	0.28125	0	0	0.477689	0	0	0	0	0	0	0	0
>mmu-mir-302b	0.247762	0	0	0	0	0	0	0	0	0	0	0	0	0	0	0	0	0	0	0
>mmu-mir-216b	0.247762	0	0.428676	0	0	0	0	0	0	0	0	0	0	0	0	0	0.205326	0	0	0
>mmu-mir-1264	0.247762	0.590649	0.214338	0	0.557183	0	0	0	0	0	0.529328	0	0	0	0	0	0	0	0	0.199931
>mmu-mir-762	0.247762	0	0	0	0	0	0	0	0	0	0	0	0	0	0	0	0	0	0	0
>mmu-mir-670	0.247762	0.196883	0.428676	0	0	0	0	0.24235	0	0.239633	0	0	0	0	0	0	0	0	0	0
>mmu-mir-3058	0.247762	0	0.214338	0.395328	0	0.287562	0.466872	0	0	0	0	0	0.261253	0.739352	0	0.218525	0	0	0.183848	0.599793
>mmu-mir-763	0.247762	0	0	0	0.278592	0	0	0	0	0.239633	0	0	0	0	0	0	0	0	0	0
>mmu-mir-760	0.247762	0.787532	0.428676	0.790657	0	0	0	0	0	0.479265	0.529328	0.955377	0.261253	0.246451	0.211251	0.218525	0.205326	0	0	0
>mmu-mir-499	0.247762	0.590649	0.428676	0.197664	0	0	0.700309	0	0	0.239633	0	0.238844	0	0	0.211251	0.218525	0.205326	0	0.183848	0.199931
>mmu-mir-871	0.247762	0.787532	0.857353	1.18598	0.278592	0	0.466872	0	0.843749	0.239633	0.793992	0	0.522506	0.492901	0.633754	0.43705	0.205326	1.46872	1.28693	0.799724
>mmu-mir-881	0.247762	0	0	0	0	0	0	0	0	0.239633	0.264664	0	0	0	0.211251	0.43705	0.205326	0.734359	0	0.799724
>mmu-mir-466g	0.247762	0.196883	0.214338	0.197664	0.278592	0	0.233436	0	0.28125	0.239633	1.05866	0.238844	0	0	0	0.218525	0	0	0.367696	0.199931
>mmu-mir-466l	0.247762	0	0	0	0	0	0.233436	0	0	0	0	0	0	0	0	0	0	0	0	0
>mmu-mir-1b	0.247762	0	0.428676	0.197664	0.557183	0	0.933745	0.484699	0.28125	0.479265	0.264664	0	0	0	0.422503	0	0	0	0	0.199931
>mmu-mir-1902	0.247762	0	0	0	0	0	0	0	0	0	0	0	0	0	0	0	0	0	0	0
>mmu-mir-1929	0.247762	0	0.214338	0.197664	0.557183	0	0.233436	0	0	0	0	0.716533	0.522506	0	0	0	0	0	0	0
>mmu-mir-1946a	0.247762	0	0.428676	0	0	0	0	0.24235	0	0	0	0	0	0	0	0	0	0.367179	0	0
>mmu-mir-1950	0.247762	0.196883	0.214338	0.197664	0	0.575124	0	0	0.5625	0	0	0	0.522506	0.246451	0	0.218525	0	0	0	0
>mmu-mir-1966	0.247762	0	0	0.395328	0	0	0.466872	0.24235	0	0	0	0	0.522506	0	0	0	0.205326	0.367179	0.367696	0.199931
>mmu-mir-1969	0.247762	0.196883	0.214338	0.197664	0	0.287562	0.233436	0.484699	0.843749	1.91706	0	0	0.261253	0	0.422503	0.43705	0	0	0.183848	0.399862
>mmu-mir-1982	0.247762	0.984415	0	0	0.278592	0.287562	0.466872	0.24235	0	0	0	0.477689	0.522506	0.246451	0.633754	0.43705	0.821306	0.367179	0.551543	1.19959
>mmu-mir-2137	0.247762	0	1.50037	0.395328	0	0	0	0	0	0	0	0	0	0	0.211251	0.218525	0.205326	0.367179	0	0
>mmu-mir-3073a	0.247762	0.196883	0	0.197664	0.278592	0	0	0	0	0	0.264664	0.238844	0	0.246451	0.211251	0.218525	0	0	0	0
>mmu-mir-3075	0.247762	0	0.214338	0.592992	0.557183	0.287562	0.233436	1.21175	0.28125	0.479265	0.793992	0.477689	0.783759	0.246451	0.633754	0.218525	0.410653	0	0.183848	0
>mmu-mir-3077	0.247762	0.393766	0.214338	0.592992	0.278592	0	0.466872	0.24235	0	0.239633	0	0.238844	0	0.492901	0.211251	0.43705	0	0	0.183848	0.399862
>mmu-mir-3079	0.247762	0	0.857353	0	0	0.287562	0	0	0	0	0	0.238844	0	0	0	0	0.205326	0.734359	0.183848	0.199931
>mmu-mir-466m	0.247762	0	0	0.197664	0.557183	0	0.233436	0.24235	0.28125	0	0.264664	0	0.522506	0	0.211251	0	0	0.367179	0	0
>mmu-mir-3087	0.247762	0.196883	0.214338	0	0	0.287562	0	0	0	0	0	0	0	0.246451	0	0	0	0	0	0
>mmu-mir-3097	0.247762	0	0	0.592992	0	0	0.466872	0.24235	0	0	0.529328	0	0.261253	0	0.422503	0	0.205326	0	0	0
>mmu-mir-3098	0.247762	0.787532	0.643015	1.77898	1.95014	0.287562	0.233436	0	0.28125	0.479265	0.529328	0.716533	0.261253	0.492901	0.633754	0.43705	0	0	0.183848	0.199931
>mmu-mir-3108	0.247762	0.196883	0.643015	0.197664	0.278592	0.287562	0.233436	0	0.28125	0	0.264664	0.716533	0.261253	0.246451	0.211251	0	0.205326	0.367179	0.367696	0
>mmu-mir-3113	0.247762	0.196883	0	0.197664	0	0	0	0	0	0	0	0	0	0	0	0	0	0	0	0
>mmu-mir-3471-1	0.247762	0.0984415	0	0	0	0	0	0	0.140625	0.119816	0	0.119422	0	0	0	0	0	0	0	0
>mmu-mir-3471-2	0.247762	0.0984415	0	0	0	0	0	0	0.140625	0.119816	0	0.119422	0	0	0	0	0	0	0	0
>mmu-mir-5108	0.247762	0.196883	0	0.395328	0.835775	0.862686	0.933745	0.727049	0	0	0	0	0	0	0	0	0	0	0	0
>mmu-mir-5113	0.247762	1.37818	0.428676	0.790657	0.835775	2.01293	1.16718	0.969399	0.5625	0.479265	1.58798	0.716533	0.261253	1.4787	0.211251	1.52967	0.821306	0	0.367696	0.599793
>mmu-mir-5122	0.247762	0.393766	0.214338	0.197664	0	0	0	0.484699	0	0.239633	0.264664	0.238844	0.261253	0.739352	0.422503	0.218525	0	0.367179	0.367696	0.399862
>mmu-mir-5129	0.247762	0.393766	0.857353	0	0.278592	0.287562	0	0	0	0	0	0	0	0	0.211251	0.43705	0	0	0.183848	0.199931
>mmu-mir-5136	0.247762	0	0.428676	0	0	0	0.233436	0	0	0	0	0	0	0	0	0	0	0	0	0
>mmu-mir-299b	0.247762	0.689091	0	0.296496	0.278592	0	0.116718	0.363525	0.140625	0.239633	0.132332	0.119422	0.261253	0.492901	0.211251	0.43705	0.102663	0	0.459619	0.499827
>mmu-mir-5616	0.247762	0	0.428676	0	0.278592	0.287562	0.233436	0	0	0	0	0	0	0	0	0	0	0	0	0
>mmu-mir-5622	0.247762	0	0.214338	0	0	0	0	0	0	0	0	0	0	0	0	0	0	0	0	0
>mmu-mir-6336	0.247762	0.196883	0	0	0	0	0	0	0	0	0	0	0	0	0	0	0	0	0	0
>mmu-mir-6380	0.247762	0	0	0	0	0	0	0	0	0	0	0	0	0	0	0	0	0	0	0
>mmu-mir-21c	0.247762	0.492208	0.643015	0.395328	0.278592	0.431343	0.116718	0.484699	0.28125	0.359449	0.529328	0.835955	0	0.369676	0.528128	0.655575	0.513316	0.917948	0.367696	0.299896
>mmu-mir-124-3	0.165175	0	0.0714461	0.131776	0	0.095854	0	0	0	0	0.0882213	0.0796148	0	0	0	0	0	0	0	0.0666436
>mmu-mir-124-1	0.165175	0	0.0714461	0.131776	0	0.095854	0	0	0	0	0.0882213	0.0796148	0	0	0	0	0	0	0	0.0666436
>mmu-mir-124-2	0.165175	0	0.0714461	0.131776	0	0.095854	0	0	0	0	0.0882213	0.0796148	0	0	0	0	0	0	0	0.0666436
>mmu-mir-219-2	0.123881	0	0.214338	0.197664	0	0	0	0	0	0.119816	0	0	0	0	0.105626	0	0	0	0.0919239	0
>mmu-mir-1954	0.123881	0.0984415	0.321507	0	0	0.143781	0	0	0.140625	0	0.264664	0	0	0	0	0.218525	0	0	0	0.0999654
>mmu-mir-145b	0.123881	0.0984415	0	0	0.139296	0.143781	0.233436	0.121175	0.140625	0	0	0.119422	0	0.246451	0.105626	0.327787	0.102663	0	0.0919239	0.0999654
>mmu-let-7k	0.123881	0.0984415	0.214338	0	0	0.431343	0.933745	0	0.140625	0.239633	0.264664	0.358267	0.261253	0	0.105626	0.327787	0.30799	0.367179	0.459619	0.299896
>mmu-mir-466k	0.110116	0.153131	0.166707	0.109813	0.123819	0.159757	0.129687	0.134639	0.0937499	0.106503	0.147035	0.238844	0.0580562	0.0821502	0.187779	0.169964	0.0684421	0.0815954	0.142993	0.0444291
>mmu-mir-466o	0.110116	0.153131	0.166707	0.109813	0.123819	0.159757	0.129687	0.134639	0.0937499	0.106503	0.147035	0.238844	0.0580562	0.0821502	0.187779	0.169964	0.0684421	0.0815954	0.142993	0.0444291
>mmu-mir-466f-1	0.0247762	0	0	0.0197664	0.0557183	0.0575124	0	0	0	0.0239633	0.0264664	0	0.0261253	0	0	0	0	0	0	0
>mmu-mir-144	0	0.393766	0	0	0	0	0.233436	0.24235	0.5625	0.479265	0.529328	0.238844	0	0.492901	0.845005	0.218525	0.205326	0.734359	0.735391	0
>mmu-mir-150	0	0.393766	0.428676	0.395328	0	0.287562	0.700309	0.24235	0	0.479265	0.264664	0	0	0.246451	0	0.218525	0.410653	0	0.367696	0.399862
>mmu-mir-203	0	2.3626	1.28603	2.7673	0.278592	0.862686	0	0	0.843749	0	1.05866	2.1496	468.427	4.43611	2.74627	9.6151	31.4149	0	0.919239	0.599793
>mmu-mir-207	0	0	0	0	0	0	0	0	0	0	0	0	0	0	0	0.218525	0	0	0	0
>mmu-mir-290	0	0	0	0	0	0	0	0	0	0	0	0	0	0	0	0	0	0	0	0
>mmu-mir-291a	0	0	0	0.395328	0	0	0	0	0	0.239633	0	0	0	0	0	0	0	0	0	0
>mmu-mir-294	0	0	0	0	0	0	0	0	0	0	0	0	0	0	0	0	0	0	0	0
>mmu-mir-302a	0	0	0	0	0	0	0	0	0	0	0	0	0	0	0	0	0	0	0	0
>mmu-mir-208a	0	0	0	0	0	0	0	0	0	0	0	0	0	0	0	0	0	0	0	0
>mmu-mir-216a	0	0	0	0	0	0	0.233436	0	0	0	0	0	0	0	0	0	0	0	0	0
>mmu-mir-217	0	0	0	0	0	0	0	0	0	0	0	0	0	0	0	0	0.410653	0	0	0
>mmu-mir-384	0	0.196883	0.214338	0.790657	0	0	0	0	0	0	0	0	0	0	0	0	0	0	0	0
>mmu-mir-448	0	0	0.857353	0.395328	0	0	0	0	0	0	0	1.19422	0	0	0	0	0	0	0.183848	0
>mmu-mir-463	0	0	0	0	0	0	0	0.24235	0	0	0	0	0	0.246451	0	0	0	0	0	0
>mmu-mir-465a	0	0	0	0.0395328	0	0	0	0	0	0	0	0	0	0	0	0.08741	0	0.0734359	0.0367696	0.0399862
>mmu-mir-468	0	0	0	0	0	0	0	0	0	0	0	0	0	0	0	0	0	0	0	0
>mmu-mir-470	0	0	0	0	0	0	0	0.484699	0	0.239633	0.264664	0.477689	0	0.492901	0.211251	0.218525	0.410653	0	0.367696	0.599793
>mmu-mir-471	0	0	0	0	0	0	0	0	0	0	0	0	0	0	0	0	0	0	0	0
>mmu-mir-489	0	0	0	0	0	0	0	0	0	0	0	0	0	0	0	0	0	0	0	0.199931
>mmu-mir-546	0	0	0	0	0	0	0	0	0	0	0	0	0	0	0	0.218525	0	0	0	0
>mmu-mir-547	0	0.393766	0	0.197664	0	0	0	0	0	0.479265	0.793992	0.477689	0	0.246451	0.633754	0.218525	0.205326	0	0.367696	0.399862
>mmu-mir-367	0	0	0	0	0	0	0	0	0	0	0	0	0	0	0	0	0	0	0	0
>mmu-mir-20b	0	0	0.214338	0	0	0	0	0	0	0	0.264664	0	0.261253	0	0.211251	0	0	0	0	0
>mmu-mir-291b	0	0	0	0	0	0	0	0.24235	0	0	0	0	0	0	0	0	0	0	0	0
>mmu-mir-302c	0	0	0	0	0	0	0	0	0	0	0	0	0	0	0	0	0	0	0	0
>mmu-mir-302d	0	0.196883	0	0	0	0	0	0	0	0	0	0	0	0	0	0	0	0	0	0
>mmu-mir-1224	0	0	0	0	0	0	0	0	0	0	0	0	0	0	0	0	0	0	0	0
>mmu-mir-551b	0	0	0	0	0	0	0	0	0	0	0	0	0	0	0	0	0	0	0	0
>mmu-mir-761	0	0	0	0	0	0	0	0	0	0	0	0	0	0	0	0	0	0	0	0
>mmu-mir-764	0	0.393766	0	0	0	0.287562	0	0.24235	0	0	0.264664	0	0	0	0	0	0	0	0	0
>mmu-mir-3059	0	0	0	0	0	0	0	0	0	0	0	0	0	0	0	0	0	0	0	0
>mmu-mir-3106	0	0	0	0	0	0	0	0	0	0	0	0	0.261253	0	0	0	0	0	0	0
>mmu-mir-759	0	0	0	0	0	0	0	0	0	0	0	0	0	0	0	0	0	0	0	0
>mmu-mir-678	0	0	0	0	0	0	0	0	0	0	0	0	0	0	0	0	0.205326	0	0	0
>mmu-mir-680-1	0	0	0	0	0	0	0	0	0	0	0	0	0	0	0	0	0	0	0	0
>mmu-mir-680-2	0	0	0	0	0	0	0	0	0	0	0	0	0	0	0	0	0	0	0	0
>mmu-mir-680-3	0	0	0	0	0	0	0	0	0	0	0	0	0	0	0	0	0	0	0	0
>mmu-mir-681	0	0	0	0	0	0	0	0	0	0	0	0	0	0	0	0	0	0	0	0
>mmu-mir-682	0	0	0	0	0	0	0	0	0	0	0	0.477689	0	0	0	0	0	0	0	0
>mmu-mir-683-1	0	0	0	0	0	0	0	0	0	0	0	0	0	0	0	0	0	0	0	0
>mmu-mir-684-1	0	0	0	0	0	0	0	0	0	0	0	0	0	0	0	0	0	0	0	0
>mmu-mir-684-2	0	0	0	0	0	0	0	0	0	0	0	0	0	0	0	0	0	0	0	0
>mmu-mir-686	0	0	0	0	0	0	0	0	0	0	0	0	0	0	0	0	0	0	0.367696	0
>mmu-mir-719	0	0	0	0.197664	0	0	0	0	0	0	0.264664	0	0	0	0	0	0	0	0	0
>mmu-mir-687	0	0	0	0	0	0	0	0	0	0	0	0	0	0	0	0	0	0	0	0
>mmu-mir-688	0	0	0	0	0	0	0	0	0	0	0	0	0	0	0	0	0	0	0	0
>mmu-mir-691	0	0	0	0	0	0	0	0	0	0	0	0	0	0	0	0	0	0	0	0
>mmu-mir-692-1	0	0	0	0.065888	0	0	0.0778121	0	0	0	0	0.636918	0	0	0	0	0.0684421	0.489573	0.183848	0
>mmu-mir-692-2	0	0	0	0.065888	0	0	0.0778121	0	0	0	0	0.636918	0	0	0	0	0.0684421	0.489573	0.183848	0
>mmu-mir-695	0	0	0	0	0	0	0	0	0	0	0	0	0	0	0	0	0	0	0	0
>mmu-mir-491	0	0	0.214338	0.197664	0.557183	0.287562	0	0.484699	0.843749	0	0	0	0.261253	0.246451	0	0.218525	0	0	0	0.199931
>mmu-mir-697	0	0	0	0	0	0	0	0	0	0	0	0	0	0	0	0	0	0	0	0
>mmu-mir-698	0	0	0	0	0	0	0.233436	0	0	0	0	0	0	0.246451	0	0	0	0.367179	0	0
>mmu-mir-703	0	0	0	0.197664	0	0	0	0	0	0.239633	0	0.477689	0.261253	0.246451	0	0	0.205326	1.10154	0.367696	0
>mmu-mir-704	0	0	0	0	0	0	0	0	0	0	0.264664	0	0	0	0	0.218525	0	0	0	0
>mmu-mir-705	0	0	0	0	0	0	0	0	0	0.239633	0	0	0	0	0	0	0	0	0	0
>mmu-mir-706	0	0	0	0	0	0	0	0	0.140625	0.119816	0	0.119422	0.130627	0	0	0.109262	0	0	0	0
>mmu-mir-707	0	0	0	0	0	0	0	0	0	0	0	0	0	0	0	0	0	0	0	0
>mmu-mir-710	0	0	0	0	0	0	0	0	0	0	0	0	0	0	0	0	0	0	0	0
>mmu-mir-711	0	0	0	0	0	0	0	0	0	0	0	0	0	0	0	0	0	0	0	0
>mmu-mir-713	0	0	0	0	0	0	0.233436	0	0	0	0	0	0	0	0	0	0	0	0	0
>mmu-mir-714	0	0.196883	0.428676	0.592992	0	0	0.700309	0.727049	0	0.479265	0.793992	0.716533	0.522506	0.492901	0.422503	0.218525	0	0	0	0
>mmu-mir-717	0	0	0	0	0	0	0	0	0	0	0	0	0	0	0	0	0	0	0	0
>mmu-mir-718	0	0	0	0	0	0	0	0	0	0	0	0	0.261253	0	0	0	0	0	0	0
>mmu-mir-721	0	0	0	0	0	0	0	0	0	0	0	0	0	0	0	0	0	0	0	0
>mmu-mir-804	0	0	0	0	0	0	0	0	0	0	0	0	0	0	0	0	0	0	0	0
>mmu-mir-741	0	0.196883	0	0	0	0	0	0	0.5625	0.239633	0.264664	0	0	0	0	0.218525	0	0.367179	0.183848	0.399862
>mmu-mir-742	0	0	0	0	0	0	0	0	0	0	0	0	0	0	0	0	0	0	0	0
>mmu-mir-743a	0	0	0	0	0	0	0	0	0	0	0	0	0	0	0	0	0	0	0.183848	0
>mmu-mir-743b	0	0.196883	0.428676	0	0	0	0	0	0	0	0	0	0	0	0	0	0.205326	0	0.183848	0
>mmu-mir-880	0	0	0	0	0	0	0	0	0	0	0	0	0	0	0.211251	0	0	0	0	0
>mmu-mir-882	0	0	0	0	0	0	0	0	0	0	0	0	0	0	0	0	0	0	0	0
>mmu-mir-883a	0	0	0	0	0	0	0.233436	0	0	0	0	0	0	0	0	0	0	0	0	0
>mmu-mir-883b	0	0	0	0	0	0	0	0	0	0	0	0	0	0	0	0	0	0	0	0
>mmu-mir-876	0	0	0	0	0.557183	0.575124	1.16718	0.484699	0	0.239633	0.529328	0.477689	0.522506	0.246451	0	0.655575	0.615979	0.734359	0.367696	0.199931
>mmu-mir-105	0	0	0	0	0	0	0	0	0	0	0	0	0	0	0	0	0	0	0	0
>mmu-mir-18b	0	0	0	0	0	0	0	0	0.140625	0	0.264664	0	0	0	0.105626	0	0.102663	0	0	0
>mmu-mir-327	0	0	0	0	0	0	0	0	0	0	0	0	0	0	0	0	0	0	0	0
>mmu-mir-343	0	0	0	0	0	0	0	0	0	0	0	0	0	0	0	0	0	0	0	0
>mmu-mir-453	0	0	0	0	0	0	0	0	0	0	0	0	0	0	0	0	0	0	0	0
>mmu-mir-465b-1	0	0	0	0.0395328	0	0	0	0	0	0	0	0	0	0	0	0.08741	0	0.0734359	0.0367696	0.0399862
>mmu-mir-465b-2	0	0	0	0.0395328	0	0	0	0	0	0	0	0	0	0	0	0.08741	0	0.0734359	0.0367696	0.0399862
>mmu-mir-465c-1	0	0	0.214338	0	0.139296	0	0	0.24235	0	0.119816	0	0.358267	0	0.123225	0	0	0.205326	0	0	0.299896
>mmu-mir-465c-2	0	0	0.214338	0	0.139296	0	0	0.24235	0	0.119816	0	0.358267	0	0.123225	0	0	0.205326	0	0	0.299896
>mmu-mir-509	0	0	0	0	0	0	0	0	0	0	0	0	0	0	0	0	0	0	0	0
>mmu-mir-568	0	0	0	0	0	0	0	0	0	0	0	0	0	0	0	0	0	0	0	0
>mmu-mir-590	0	0	0	0	0	0	0	0	0	0	0	0	0	0	0	0	0	0	0	0
>mmu-mir-654	0	0	0	0	0	0	0	0	0	0	0	0	0	0	0	0	0	0	0	0
>mmu-mir-449b	0	0	0	0	0	0	0	0	0	0	0	0	0	0	0	0	0	0	0	0
>mmu-mir-878	0	0	0.428676	0.197664	0	0	0.466872	0	0	0	0	0.238844	0	0	0.211251	0	0	0	0	0
>mmu-mir-875	0	0	0	0	0	0	0	0	0	0	0	0	0	0	0	0	0	0	0	0
>mmu-mir-544	0	1.1813	0.857353	0.197664	0.278592	0.287562	0	0.24235	0.5625	0.479265	1.05866	0.716533	0	0.739352	0.422503	0.43705	0	0.367179	0.183848	0.399862
>mmu-mir-669k	0	0	0	0.0988321	0	0	0	0	0	0.119816	0	0.119422	0	0	0	0	0	0	0	0.0999654
>mmu-mir-669g	0	0	0	0.197664	0	0	0	0	0	0.479265	0	0	0	0	0	0	0	0	0.183848	0.199931
>mmu-mir-1186a	0	0	0	0	0	0	0	0	0	0	0	0	0	0	0	0	0	0	0	0
>mmu-mir-1187	0	0.0984415	0	0	0	0	0	0	0	0.119816	0	0	0	0	0	0	0.102663	0	0.0919239	0
>mmu-mir-669j	0	0	0	0	0	0	0	0	0	0	0	0	0	0	0	0	0	0	0	0
>mmu-mir-669i	0	0	0	0.0988321	0	0	0	0	0	0.119816	0	0.119422	0	0	0	0	0	0	0	0.0999654
>mmu-mir-669h	0	0.393766	0.214338	0	0	0.287562	0.233436	0	0.28125	0.239633	0	0.238844	0	0.739352	0	0.43705	0	0	0.183848	0
>mmu-mir-466f-4	0	0	0	0	0	0.0718905	0	0	0	0	0	0	0.0653133	0	0	0.0546312	0.102663	0	0.0459619	0
>mmu-mir-467f	0	0.0984415	0	0	0	0	0.116718	0	0	0.119816	0	0.119422	0	0	0	0	0	0	0	0
>mmu-mir-1190	0	0	0	0	0	0	0	0	0	0	0	0	0	0	0	0	0	0	0	0
>mmu-mir-466j	0	0	0	0	0	0	0	0	0	0	0	0	0	0	0	0	0	0	0	0
>mmu-mir-1194	0	0.196883	0	0	0	0	0	0	0	0.239633	0.264664	0	0.261253	0.246451	0	0	0	0.367179	0.367696	0
>mmu-mir-467g	0	0	0.214338	0	0	0	0	0	0	0	0.264664	0	0	0	0	0	0	0	0	0
>mmu-mir-467h	0	0	0	0	0	0	0	0	0	0	0	0	0	0	0	0	0	0	0	0
>mmu-mir-1897	0	0	0	0	0	0	0	0	0	0	0	0	0	0	0	0	0	0	0	0
>mmu-mir-1905	0	0	0	0	0	0	0	0	0	0	0	0	0	0	0	0	0	0	0	0
>mmu-mir-1895	0	0	0	0	0	0	0	0	0	0	0	0	0	0	0	0	0	0	0	0
>mmu-mir-1903	0	0	0	0	0	0	0	0.24235	0	0	0	0	0	0	0	0.218525	0	0	0	0
>mmu-mir-1899	0	0	0	0	0	0	0	0	0	0	0	0	0	0	0	0	0	0	0	0
>mmu-mir-1900	0	0	0	0	0	0	0	0	0	0	0	0	0	0	0	0	0.205326	0	0	0
>mmu-mir-1892	0	0	0	0	0.278592	0	0	0	0	0	0	0	0	0	0	0	0	0	0	0
>mmu-mir-1906-1	0	0	0	0	0	0	0	0	0	0	0	0	0	0	0	0	0	0	0	0
>mmu-mir-1896	0	0	0	0	0	0	0	0	0	0	0	0	0	0	0	0	0	0	0	0
>mmu-mir-1904	0	0	0	0	0	0	0	0	0	0	0	0	0	0	0	0	0	0	0	0
>mmu-mir-1898	0	0	0	0	0	0	0	0	0	0	0	0	0	0	0	0	0	0	0	0
>mmu-mir-1907	0	0	0	0	0	0	0	0	0	0	0	0	0	0	0	0	0	0	0	0
>mmu-mir-1894	0	0	0	0.197664	0	0	0	0	0	0	0	0	0	0	0	0	0	0	0	0
>mmu-mir-1893	0	0	0	0	0	0	0	0	0	0	0	0	0.261253	0	0	0	0	0	0	0
>mmu-mir-1901	0	0	0	0	0	0	0	0	0	0	0	0	0	0	0	0	0	0	0	0
>mmu-mir-1927	0	0.787532	0.857353	0.592992	0	1.72537	1.16718	0	0.5625	0.479265	0.264664	0.716533	0.261253	0.246451	0.633754	0.655575	0.205326	0	0.183848	0.399862
>mmu-mir-1928	0	0	0	0	0	0	0	0	0	0	0	0	0	0	0	0	0	0	0	0
>mmu-mir-1931	0	0	0	0	0	0	0	0	0	0	0	0	0	0	0	0	0	0	0	0
>mmu-mir-1932	0	0.393766	0	0	0.278592	0.287562	0.233436	0.24235	0	0	0	0	0	0	0.211251	0.43705	0	0	0.183848	0
>mmu-mir-1936	0	0	0	0	0	0	0	0	0	0	0	0	0	0	0	0	0	0	0	0
>mmu-mir-1938	0	0.590649	0.428676	0.988321	1.11437	1.43781	0.466872	0	0	0.239633	0.264664	0	1.30627	0.985803	0.633754	0.218525	0.410653	0	0.551543	0.399862
>mmu-mir-1940	0	0	0.428676	0.592992	0	0	0	0	0	0.958531	2.38198	1.19422	0	0	0	0.655575	0	0.734359	0.919239	0.799724
>mmu-mir-1941	0	0.393766	0.428676	0	0	0	0.233436	0	0.5625	0.718898	0	0	0	0	0	0	0	0	0	0
>mmu-mir-1942	0	0	0	0	0	0	0	0	0	0	0	0	0	0	0	0	0	0	0	0
>mmu-mir-1951	0	0	0	0	0	0.287562	0	0	0	0	0	0	0	0	0	0	0	0	0	0
>mmu-mir-1952	0	0	0	0	0	0	0	0	0	0	0	0	0	0	0	0	0	0	0	0
>mmu-mir-1953	0	0.984415	0.428676	0.197664	0.835775	0.287562	0.233436	0.24235	0.28125	0.239633	0.264664	0	0	0.246451	0.211251	0.43705	0	0	0.183848	0
>mmu-mir-669n	0	0	0	0	0	0	0	0.24235	0	0	0	0	0	0	0	0	0	0	0	0
>mmu-mir-1956	0	0	0	0	0.278592	0	0.233436	0	0.28125	0	0.529328	0	0.261253	0.246451	0	0	0	0	0	0
>mmu-mir-1957a	0	0.196883	0.214338	1.38365	0	0	0	0.24235	0.843749	2.15669	2.11731	6.4488	0	0.246451	0	0	1.02663	6.60923	5.51543	0.399862
>mmu-mir-1958	0	0	0	0.197664	0.278592	0	0.233436	0.24235	0	0	0	0	0	0	0	0	0	0.367179	0.367696	0
>mmu-mir-1961	0	0.196883	0.643015	0	0	0	0	0	0.28125	0.239633	0	0.238844	0	0	0.422503	0	0.410653	1.46872	0.367696	0
>mmu-mir-1962	0	0	0	0	0	0	0	0	0	0	0.264664	0	0	0	0	0	0	0	0	0
>mmu-mir-1963	0	0	0	0	0	0	0	0	0	0	0	0	0	0	0	0	0	0	0	0
>mmu-mir-1967	0	0	0	0	0	0	0	0	0	0	0	0	0	0	0	0	0	0	0	0
>mmu-mir-1968	0	0.196883	0	0	0.557183	0	0	0.24235	0	0	0	0	0	0.246451	0.211251	0	0	0	0	0
>mmu-mir-1946b	0	0	0	0	0	0	0	0	0	0	0	0	0	0.123225	0.105626	0	0	0	0	0
>mmu-mir-1970	0	0	0	0	0	0	0	0	0	0	0	0	0.261253	0	0	0	0	0	0	0
>mmu-mir-1971	0	0	0	0	0	0	0	0	0	0	0	0	0	0	0	0	0	0	0	0
>mmu-mir-683-2	0	0	0	0	0	0	0	0	0	0	0	0	0	0	0	0	0	0	0	0
>mmu-mir-2136	0	0	0	0	0	0	0	0	0	0	0	0	0	0	0	0	0	0	0	0
>mmu-mir-2139	0	0	0	0	0	0	0	0	0	0	0	0	0	0	0	0	0	0	0	0
>mmu-mir-2183	0	0	0	0	0	0	0	0	0	0	0	0	0	0	0	0	0	0	0	0
>mmu-mir-432	0	0	0	0	0	0	0	0	0	0	0	0	0	0	0	0	0	0	0	0
>mmu-mir-599	0	0	0	0	0	0	0	0	0	0	0	0	0	0	0	0	0	0	0	0
>mmu-mir-767	0	0	0	0	0	0	0	0	0	0	0	0	0	0	0	0	0	0	0	0
>mmu-mir-2861	0	0	0	0	0	0	0	0	0	0	0.132332	0	0	0	0	0	0	0	0	0
>mmu-mir-3060	0	0.393766	1.71471	1.18598	0	0.575124	0.466872	1.21175	0.28125	0.958531	0.264664	0.238844	0.522506	0.492901	0.211251	0.655575	0.410653	0	0.735391	0.599793
>mmu-mir-3064	0	0.196883	0.214338	0.197664	0.557183	0.287562	0	0.24235	0.5625	0.239633	0	0	0.783759	0	0.845005	0.655575	0	0.367179	0	0.399862
>mmu-mir-3065	0	0	0	0	0	0.287562	0	0.484699	0	0.239633	0	0	0	0	0	0	0	0	0	0
>mmu-mir-3067	0	0	0	0	0	0	0	0	0	0	0	0	0	0	0	0	0	0	0	0
>mmu-mir-3069	0	0.590649	0.643015	0.197664	0	0	0	0.24235	0.28125	1.19816	1.85265	3.34382	0	0	0	0	0	0	1.47078	0.199931
>mmu-mir-3070a	0	0.196883	0	0.0988321	0	0	0	0	0.421875	0	0	0.119422	0	0	0	0	0	0	0.0919239	0
>mmu-mir-3071	0	0	0	0	0	0	0	0	0	0	0	0	0	0	0	0	0	0	0	0
>mmu-mir-3078	0	0	0.214338	0	0	0	0	0	0	0	0	0	0	0	0	0	0	0	0	0
>mmu-mir-3080	0	0	0	0	0	0	0	0	0	0	0	0	0	0	0	0	0	0	0	0
>mmu-mir-3083	0	0.393766	0	0	0	0	0.233436	0.24235	0	0	0	0	0	0	0	0	0	0.367179	0	0.199931
>mmu-mir-3084-1	0	0.393766	0.107169	0.592992	0	0.575124	0.350154	0.363525	0.28125	0.359449	0.396996	0.119422	1.17564	0.616127	1.16188	0.43705	0.513316	0.18359	0.367696	0.499827
>mmu-mir-3085	0	0	0	0	0	0	0	0	0	0	0	0	0	0	0	0	0	0	0	0
>mmu-mir-3090	0	0	0	0	0	0	0	0	0	0	0	0	0	0	0	0	0	0	0	0
>mmu-mir-3093	0	0	0.214338	0.197664	0	0	0.233436	0	0	0	0	0	0	0	0	0	0	0	0	0
>mmu-mir-3100	0	0	0	0	0	0	0	0	0	0	0	0	0	0	0	0	0	0.367179	0	0
>mmu-mir-344e	0	0	0	0.197664	0	0	0.233436	0	0	0	0	0	0	0	0	0	0	0	0	0
>mmu-mir-344g	0	0	0	0	0	0	0	0	0	0	0	0	0	0	0.211251	0	0	0.367179	0	0.199931
>mmu-mir-344f	0	0.196883	0	0	0	0	0	0	0	0	0	0	0	0	0	0	0	0	0	0
>mmu-mir-3104	0	0	0	0	0	0	0	0	0	0	0	0	0	0	0	0	0	0	0	0
>mmu-mir-374c	0	0	0	0	0	0	0	0	0	0	0	0	0	0	0	0	0	0	0	0
>mmu-mir-3112	0	0	0	0	0	0	0	0	0	0.239633	0	0.238844	0	0	0	0	0	0	0	0.199931
>mmu-mir-1912	0	0.196883	1.07169	0.395328	0	0	0	0.24235	0	0	0	0.238844	0	0	0	0	0	0	0.183848	0.199931
>mmu-mir-3470a	0	0.196883	0.214338	0.197664	0.139296	0.143781	0	0.121175	0	0	0.132332	0.119422	0.130627	0	0.105626	0	0.30799	0.18359	0.0919239	0.0999654
>mmu-mir-3472	0	0	0	0	0	0	0	0	0	0	0	0	0	0	0	0	0.205326	0	0	0
>mmu-mir-1186b	0	0.196883	0	0.197664	0.278592	0.287562	0	0	0	0	0	0	0	0	0	0	0	0.367179	0	0
>mmu-mir-3474	0	0	0	0	0	0	0	0	0	0	0	0	0	0	0	0	0	0	0	0
>mmu-mir-1906-2	0	0	0	0	0	0	0	0	0	0	0	0	0	0	0	0	0	0	0	0
>mmu-mir-3960	0	0	0	0	0	0	0	0	0	0	0.264664	0	0	0	0	0	0	0	0	0
>mmu-mir-3961	0	0	0	0	0	0	0	0	0	0	0	0	0	0	0	0	0	0	0	0
>mmu-mir-28c	0	0.590649	1.07169	0	0.278592	0.287562	0.233436	0.484699	0	0.239633	0.793992	0.477689	0.522506	0.492901	0.211251	0	0	0	0	0.199931
>mmu-mir-3962	0	0.0984415	0	0.0988321	0	0	0	0	0	0	0	0	0	0	0	0	0	0	0.0919239	0
>mmu-mir-3964	0	0	0	0	0	0	0	0	0	0	0	0	0	0	0	0	0	0	0	0
>mmu-mir-3965	0	0	0	0	0	0	0	0	0	0	0	0	0	0	0	0	0	0	0	0
>mmu-mir-3966	0	0	0	0	0	0	0	0	0	0	0	0	0	0	0	0	0	0	0	0
>mmu-mir-3967	0	0	0	0	0	0	0	0	0	0	0	0	0	0	0	0	0	0	0	0
>mmu-mir-3968	0	0	0	0	0	0	0	0	0.28125	0	0	0.238844	0	0.492901	0	0.218525	0	0	0	0
>mmu-mir-3969	0	0	0	0	0	0	0	0	0	0	0	0	0	0	0	0	0	0	0	0
>mmu-mir-28b	0	0	0	0	0.278592	0	0	0	0	0	0	0.238844	0	0	0	0	0	0	0	0
>mmu-mir-3970	0	0	0.214338	0	0.278592	0	0.233436	0	0.5625	0.479265	0	0	0.522506	0.246451	0.211251	0.218525	0.205326	0	0.183848	0
>mmu-mir-3971	0	0	0	0	0	0	0	0	0	0	0	0	0	0	0	0	0	0	0	0
>mmu-mir-5046	0	0	0	0.197664	0	0	0	0	0	0	0	0	0	0	0	0	0	0	0	0
>mmu-mir-5100	0	0	0	0	0	0	0	0	0	0.239633	0	0.477689	0	0	0	0	0	0.367179	1.10309	0.199931
>mmu-mir-5101	0	0	0	0	0	0	0	0	0	0	0	0	0.261253	0	0	0.218525	0	0	0	0
>mmu-mir-5104	0	0	0	0	0	0	0	0	0	0	0	0	0	0	0	0	0	0	0	0
>mmu-mir-5106	0	0	0	0	0	0	0	0	0.28125	0	0.264664	3.58267	0	0	0	0	0.205326	1.10154	1.47078	0.599793
>mmu-mir-3473c	0	0.196883	0.214338	0.395328	0	0.287562	0	0.24235	0	0	0	0	0	0	0	0	0	0	0	0
>mmu-mir-5107	0	0	0	0	0	0	0	0	0	0	0	0	0	0	0	0	0	0	0	0
>mmu-mir-5110	0	0	0	0	0	0	0.233436	0	0.28125	0	0	0	0	0	0	0	0	0	0	0
>mmu-mir-5112	0	0	0	0	0	0	0	0	0	0	0	0	0	0.246451	0.211251	0.655575	0	0	0	0
>mmu-mir-5116	0	0.196883	0.214338	0	0	0.287562	0.233436	0	0	0.239633	0	0.238844	0.261253	0	0.422503	0	0.205326	0.367179	0	0.399862
>mmu-mir-5118	0	0	0	0	0	0	0	0	0	0	0	0	0	0	0	0	0	0	0	0
>mmu-mir-5119	0	0.393766	0	0.197664	0	0.287562	0	0	0	0	0	0.238844	0.261253	0.246451	0	0.218525	0	0	0	0.199931
>mmu-mir-5120	0	0	0	0.197664	0	0	0	0	0	0	0	0	0	0	0	0	0	0	0	0
>mmu-mir-466q	0	0	0	0	0	0	0	0	0	0.479265	0	0	0	0	0	0	0	0	0	0
>mmu-mir-5124a	0	0	0	0	0	0	0	0	0.5625	0	0	0	0	0	0	0	0	0	0	0
>mmu-mir-5125	0	0	0	0	0	0	0	0	0	0	0	0	0	0	0	0	0	0	0.183848	0.199931
>mmu-mir-3572	0	0.393766	0.428676	0	0.557183	0.287562	0.233436	0	0.28125	0	0.264664	0.238844	0.783759	0.246451	0.211251	1.09262	0.205326	0	0.551543	0
>mmu-mir-5127	0	0	0	0	0	0	0	0	0	0	0	0	0	0	0	0	0	0	0	0
>mmu-mir-5130	0	0	0.214338	0	0	0	0	0	0	0	0	0	0	0.246451	0	0	0	0.367179	0	0
>mmu-mir-5131	0	0	0.214338	0	0	0	0.233436	0	0	0	0	0	0	0	0.211251	0	0	0	0	0
>mmu-mir-5132	0	0.393766	0	0.197664	0	0	0	0	0	0	0	0	0	0	0.211251	0.218525	0	0	0	0
>mmu-mir-5133	0	0.196883	0	0	0.278592	0.575124	0	0	0	0	0	0.477689	0.522506	0.246451	0	0	0.205326	0.367179	0	0
>mmu-mir-5134	0	0	0	0	0	0	0	0	0	0	0	0	0	0	0	0	0	0	0	0
>mmu-mir-5135	0	0	0	0.592992	0	0	0	0.484699	0	0	0	0	0	0	0	0	0	0	0	0
>mmu-mir-3544	0	0	0.214338	0	0	0	0	0	0	0	0	0	0	0	0	0	0	0	0	0
>mmu-mir-5617	0	0.196883	0	0	0	0	0	0	0.28125	0	0	0	0	0	0.211251	0	0	0	0	0
>mmu-mir-5618	0	0	0	0	0	0	0	0	0	0	0	0	0	0	0	0	0	0	0	0
>mmu-mir-5619	0	0	0.428676	0.395328	0.278592	0	0	0	0	0	0.264664	0.238844	0.261253	0.246451	0	0.218525	0.205326	0	0	0
>mmu-mir-5620	0	0	0	0	0	0	0.233436	0	0	0.239633	0	0.238844	0	0	0	0.218525	0	0	0.183848	0.399862
>mmu-mir-5623	0	0	0	0	0	0	0	0	0	0	0	0	0	0	0	0	0	0	0	0
>mmu-mir-3073b	0	0	0	0	0	0	0	0	0	0	0	0	0	0	0	0	0	0	0.183848	0
>mmu-mir-5624	0	0.393766	0	0	0	0.287562	0	0	0	0.479265	0	0	0	0	0	0	0	0	0	0
>mmu-mir-5625	0	0	0	0	0	0.287562	0	0	0	0	0	0	0	0	0	0	0	0.367179	0	0
>mmu-mir-344h-1	0	0	0	0	0	0	0	0	0	0	0	0	0	0	0	0	0	0	0	0
>mmu-mir-344h-2	0	0	0	0	0	0	0	0	0	0	0	0	0	0	0	0	0	0	0	0
>mmu-mir-5627	0	0.393766	0.214338	0	0	0	0	0.24235	0.28125	0.239633	0	0	0.522506	0	0.422503	0.655575	0	0	0.367696	0.199931
>mmu-mir-344i	0	0	0	0	0	0	0	0	0	0	0	0	0	0	0.211251	0	0	0	0	0
>mmu-mir-3084-2	0	0.393766	0.107169	0.592992	0	0.575124	0.350154	0.363525	0.28125	0.359449	0.396996	0.119422	1.17564	0.616127	1.16188	0.43705	0.513316	0.18359	0.367696	0.499827
>mmu-mir-6237	0	0	0	0	0	0	0	0	0	0	0	0	0	0	0	0	0	0	0	0
>mmu-mir-6238	0	0	0	0	0	0	0	0	0	0	0	0	0	0	0	0	0	0	0	0
>mmu-mir-6239	0	0	0	0	0	0	0	0	0	0	0	0	0	0	0	0	0	0	0	0
>mmu-mir-6241	0	0	0	0	0	0	0	0	0	0	0	0	0	0	0	0	0	0	0	0
>mmu-mir-6244	0	0	0	0	0	0	0	0	0	0	0	0	0	0	0	0	0	0	0	0
>mmu-mir-195b	0	0	0	0	0	0	0	0	0	0	0	0	0	0	0	0	0	0	0	0
>mmu-mir-6335	0	0	0	0	0	0	0	0	0	0	0	0	0	0	0	0	0	0	0	0
>mmu-mir-133c	0	0	0	0	0	0	0	0	0	0	0	0	0	0	0	0	0	0	0	0
>mmu-mir-6337	0	0	0	0	0	0	0	0	0	0	0	0	0	0	0	0	0	0	0	0
>mmu-mir-6338	0	0	0	0	0	0	0	0	0	0	0	0	0	0	0	0	0	0	0	0
>mmu-mir-6339	0	0	0	0	0	0	0	0	0	0	0	0.238844	0	0	0	0	0	0	0	0
>mmu-mir-6340	0	0	0	0	0	0	0	0	0	0	0	0	0	0	0	0.218525	0	0	0	0
>mmu-mir-6341	0	0	0	0	0	0	0	0	0	0	0	0	0	0	0	0	0	0	0	0
>mmu-mir-6342	0	0.196883	0	0	0	0	0	0	0	0	0	0	0	0	0	0	0	0	0	0
>mmu-mir-6343	0	0	0	0	0	0	0	0	0	0	0	0	0	0	0	0	0	0	0	0
>mmu-mir-6344	0	0	0	0	0	0	0	0	0	0	0	0	0	0	0	0	0	0	0	0
>mmu-mir-6345	0	0	0	0	0	0	0	0	0	0	0	0	0	0	0	0	0	0	0	0
>mmu-mir-6346	0	0	0	0	0	0	0	0	0	0	0	0	0	0	0	0	0	0	0	0
>mmu-mir-6347	0	0	0	0	0	0	0	0	0	0	0	0	0	0	0	0	0	0	0	0
>mmu-mir-6348	0	0	0	0	0	0	0	0	0	0	0	0	0	0	0	0	0	0	0	0
>mmu-mir-6349	0	0	0	0	0	0	0	0	0	0	0	0	0	0	0	0	0	0	0	0
>mmu-mir-6350	0	0	0	0	0	0	0	0	0	0	0	0	0	0	0	0	0	0	0	0
>mmu-mir-6351	0	0	0	0	0	0	0	0	0	0	0	0	0	0	0	0	0	0	0	0
>mmu-mir-6352	0	0	0	0	0	0	0	0	0	0	0	0	0	0	0	0	0	0	0	0
>mmu-mir-6353	0	0	0	0	0	0	0	0	0	0	0	0	0	0	0	0	0	0	0	0
>mmu-mir-6354	0	0	0	0	0	0.287562	0	0	0	0	0	0	0	0	0	0	0	0	0	0
>mmu-mir-6355	0	0	0	0	0	0	0	0	0	0	0	0	0	0	0	0	0	0	0	0
>mmu-mir-6356	0	0	0	0	0	0	0	0	0	0	0	0	0	0	0	0	0	0	0	0
>mmu-mir-6357	0	0	0	0	0	0	0	0	0	0	0	0	0	0	0	0	0	0	0	0
>mmu-mir-6358	0	0	0	0	0	0	0	0	0	0	0	0	0	0	0	0	0	0	0	0
>mmu-mir-6359	0	0	0	0	0	0	0	0	0	0	0	0	0	0	0	0	0	0	0	0
>mmu-mir-6360	0	0	0	0	0	0	0	0	0	0	0	0	0	0	0	0	0	0	0	0
>mmu-mir-6361	0	0	0	0	0	0	0	0	0	0	0	0	0	0	0	0	0	0	0.183848	0
>mmu-mir-6362	0	0	0	0	0	0	0	0	0	0	0	0	0	0	0	0	0	0	0	0
>mmu-mir-6363	0	0	0	0	0	0	0	0	0	0	0	0	0	0	0	0	0	0	0	0
>mmu-mir-6364	0	0	0.214338	0	0	0	0	0	0	0	0.793992	0.477689	0	0	0	0	0	0	0.183848	0
>mmu-mir-6365	0	0	0	0	0	0	0	0	0	0	0	0	0	0	0	0	0	0	0	0
>mmu-mir-6366	0	0	0	0	0	0	0	0	0	0	0	0	0	0	0	0	0	0	0	0
>mmu-mir-6367	0	0	0	0	0	0	0	0	0	0	0	0	0	0	0	0	0	0	0	0
>mmu-mir-6368	0	0	0	0	0	0	0	0	0	0	0	0	0	0	0	0	0	0	0	0
>mmu-mir-6369	0	0	0.214338	0	0	0	0	0	0	0	0	0	0	0	0	0	0	0	0	0
>mmu-mir-6370	0	0	0	0	0	0	0	0	0	0	0	0	0	0	0	0	0	0	0	0
>mmu-mir-6371	0	0	0	0	0	0	0	0	0	0	0	0	0	0	0	0	0	0	0	0
>mmu-mir-6372	0	0	0	0	0	0	0	0	0	0	0	0	0	0	0	0	0	0	0	0
>mmu-mir-6373	0	0	0	0	0	0	0	0	0	0	0	0	0	0	0	0	0	0	0	0
>mmu-mir-6374	0	0	0	0	0	0	0	0	0	0	0	0	0	0	0	0	0	0	0	0
>mmu-mir-6375	0	0	0	0	0	0	0	0	0	0	0	0	0	0	0	0	0	0	0	0
>mmu-mir-6376	0	0	0	0	0	0	0	0	0	0	0	0	0	0	0	0	0	0	0	0
>mmu-mir-21b	0	0	0.214338	0	0	0	0	0	0	0	0	0	0	0	0	0	0.410653	0	0	0
>mmu-mir-6377	0	0	0	0	0	0	0	0	0	0	0	0	0	0	0	0	0	0	0	0
>mmu-mir-6378	0	0	0	0	0	0	0	0	0	0	0	0	0	0	0	0	0	0	0	0
>mmu-mir-6379	0	0	0	0	0	0	0	0	0	0	0	0	0	0	0	0	0	0	0	0
>mmu-mir-6381	0	0	0	0	0	0	0	0	0	0	0	0	0	0	0	0	0	0	0	0
>mmu-mir-6382	0	0	0	0	0	0	0	0	0	0	0	0	0	0	0	0	0	0	0	0
>mmu-mir-6383	0	0	0	0	0	0	0	0	0	0	0	0	0	0	0	0	0	0	0	0
>mmu-mir-6384	0	0	0	0	0	0	0	0	0	0	0	0	0	0	0	0	0	0	0	0
>mmu-mir-6385	0	0	0	0	0	0	0	0	0	0	0	0	0	0	0	0	0	0	0	0
>mmu-mir-130c	0	0	0	0	0	0	0	0	0	0	0	0	0	0	0	0	0	0	0	0
>mmu-mir-6386	0	0	0	0	0	0	0	0	0	0	0	0	0.261253	0	0	0	0	0	0	0
>mmu-mir-6387	0	0	0	0	0	0	0	0	0	0	0	0	0	0	0	0	0	0	0	0
>mmu-mir-6388	0	0	0	0	0	0	0	0	0	0	0	0	0	0	0	0	0	0	0	0
>mmu-mir-5124b	0	0	0	0	0	0	0	0	0	0	0	0	0	0.246451	0	0	0	0	0	0
>mmu-mir-6389	0	0	0	0	0	0	0	0	0	0	0	0	0	0	0	0	0	0	0	0
>mmu-mir-6390	0	0	0	0	0	0	0	0	0	0	0	0	0	0	0	0	0	0	0	0
>mmu-mir-6391	0	0	0	0	0	0	0	0	0	0	0	0	0	0	0	0	0	0	0	0
>mmu-mir-6392	0	0	0	0	0	0	0	0	0	0	0	0	0	0	0	0	0	0	0	0
>mmu-mir-6393	0	0	0	0	0	0	0	0	0	0	0	0	0	0	0	0	0	0	0	0
>mmu-mir-6394	0	0	0	0	0	0	0	0	0	0	0	0	0	0	0	0	0	0	0	0
>mmu-mir-1957b	0	0	0	0	0	0	0	0	0	0	0	0	0	0	0	0	0	0	0	0
>mmu-mir-6395	0	0.196883	0.214338	0	0.139296	0.143781	0	0	0.28125	0	0.132332	0.119422	0.261253	0	0.316877	0.218525	0	0.550769	0	0.0999654
>mmu-mir-6396	0	0	0	0	0	0	0	0.24235	0	0	0	0	0	0	0	0	0	0	0	0
>mmu-mir-6397	0	0	0	0	0	0	0	0	0	0	0	0	0	0	0	0	0	0	0	0
>mmu-mir-6398	0	0	0	0	0	0	0	0	0	0	0	0	0	0	0	0	0	0	0	0
>mmu-mir-6400	0	0	0	0	0	0	0	0	0	0	0	0	0	0	0	0	0	0	0	0
>mmu-mir-6401	0	0	0	0	0	0	0	0	0	0	0	0	0	0	0	0	0	0	0	0
>mmu-mir-6402	0	0	0	0	0	0	0	0	0	0	0	0	0	0	0	0	0	0	0	0
>mmu-mir-6403	0	0	0	0	0	0	0	0	0	0	0	0	0	0	0	0	0	0	0	0
>mmu-mir-6404	0	0	0	0	0	0	0	0	0	0	0	0	0	0	0	0	0	0	0	0
>mmu-mir-6405	0	0	0	0	0	0	0	0	0	0	0	0	0	0	0	0	0	0	0	0
>mmu-mir-496b	0	0	0	0	0	0	0	0	0	0.239633	0	0	0	0	0	0	0	0	0	0
>mmu-mir-6406	0	0	0	0	0	0	0	0	0	0	0	0	0	0	0	0	0	0	0	0
>mmu-mir-6407	0	0	0	0	0	0	0	0	0	0	0	0	0	0	0	0	0	0	0	0
>mmu-mir-6408	0	0	0	0	0	0	0	0	0	0	0	0	0	0	0	0	0	0	0	0
>mmu-mir-6409	0	0	0	0	0	0	0	0	0	0	0	0	0	0	0	0	0	0	0	0
>mmu-mir-6410	0	0	0	0	0	0	0	0	0	0	0	0	0	0	0	0	0	0	0	0
>mmu-mir-6411	0	0	0	0	0	0	0	0	0	0	0	0	0	0	0	0	0	0	0	0.199931
>mmu-mir-6412	0	0	0	0	0	0	0	0	0	0	0	0	0	0	0	0	0	0	0	0
>mmu-mir-6414	0	0	0	0	0	0	0	0	0	0	0	0	0	0	0	0	0	0	0	0
>mmu-mir-6415	0	0	0	0	0	0	0	0	0	0	0	0	0	0	0	0	0	0	0	0
>mmu-mir-6416	0	0	0	0	0	0	0	0	0	0	0	0	0	0	0	0	0	0	0	0
>mmu-mir-6417	0	0	0	0	0	0	0	0	0	0	0	0	0	0	0	0	0	0	0	0
>mmu-mir-6418	0	0	0	0	0	0	0	0	0	0	0	0	0.261253	0.492901	0	0	0	0	0	0
>mmu-mir-6419	0	0	0	0	0	0	0	0	0	0	0	0	0	0	0	0	0	0	0	0
>mmu-mir-6420	0	0	0	0	0	0	0	0	0	0	0	0	0	0	0	0	0	0	0	0
>mmu-mir-873b	0	0	0	0	0	0	0	0	0	0	0	0	0	0	0	0	0	0	0	0
>mmu-mir-451b	0	0	0	0	0	0	0	0	0	0	0	0	0	0	0	0	0	0	0	0
>mmu-mir-30f	0	0	0	0	0	0	0	0	0	0	0	0	0	0	0	0	0	0	0	0
>mmu-mir-6537	0	0	0	0	0	0	0	0	0	0	0	0	0	0	0.211251	0.218525	0.205326	0	0	0
>mmu-mir-6538	0	0.196883	0.643015	0.197664	0	0	0	0	1.40625	1.4378	0.529328	3.58267	0	0.246451	0.845005	1.31115	0.615979	3.67179	2.75772	0.399862
>mmu-mir-6541	0	0	0	0	0	0	0	0	0	0	0	0	0	0	0	0	0	0	0	0
>mmu-mir-692-3	0	0	0	0.065888	0	0	0.0778121	0	0	0	0	0.636918	0	0	0	0	0.0684421	0.489573	0.183848	0

## Sheet: WT Con Vs HU
id	baseMean	baseMean_Con	baseMean_HU	HU/Con	log2FoldChange	padj
>mmu-mir-22	860906	808039	913773	1.13085	0.177411	0.166942
>mmu-mir-143	445804	439487	452122	1.02875	0.0408903	1
>mmu-mir-21a	387067	403223	370912	0.919868	-0.120501	0.693935
>mmu-let-7i	170171	173088	167255	0.9663	-0.0494572	1
>mmu-mir-27b	143817	127961	159673	1.24782	0.319413	0.000650341
>mmu-mir-127	135462	132909	138015	1.03841	0.0543825	1
>mmu-let-7f-1	99271.1	96710.6	101832	1.05295	0.0744404	1
>mmu-let-7f-2	99271.1	96710.6	101832	1.05295	0.0744404	1
>mmu-mir-99b	92409.8	98415.8	86403.8	0.877946	-0.187796	1
>mmu-mir-10b	91898.8	83973.3	99824.3	1.18876	0.249461	0.0166068
>mmu-mir-411	64365.2	63013.8	65716.6	1.04289	0.0605894	1
>mmu-let-7a-1	64268.1	60749.6	67786.5	1.11583	0.158123	0.269398
>mmu-let-7a-2	64268.1	60749.6	67786.5	1.11583	0.158123	0.269398
>mmu-mir-10a	63024.5	59601.9	66447	1.11485	0.156846	0.269398
>mmu-mir-34c	56477.5	49654	63301.1	1.27484	0.35032	0.000143841
>mmu-mir-30a	54864.6	51700.9	58028.2	1.12238	0.166564	0.234185
>mmu-mir-191	46531.7	44733.2	48330.2	1.08041	0.111582	0.628875
>mmu-mir-181a-2	41226.6	33999.6	48453.5	1.42512	0.511081	5.14515e-06
>mmu-mir-181a-1	41226.6	33999.6	48453.5	1.42512	0.511081	5.14515e-06
>mmu-let-7g	38708.5	38488.4	38928.6	1.01144	0.0164074	1
>mmu-mir-148a	33445.3	33833.9	33056.8	0.977029	-0.0335263	1
>mmu-mir-410	29776.8	29994.3	29559.4	0.9855	-0.0210726	1
>mmu-mir-92a-1	27721.9	32553.5	22890.4	0.703163	-0.508069	5.87791e-09
>mmu-mir-199a-1	27132.1	25809.2	28455.1	1.10252	0.140803	0.400241
>mmu-mir-199a-2	27132.1	25809.2	28455.1	1.10252	0.140803	0.400241
>mmu-mir-199b	27132.1	25809.2	28455.1	1.10252	0.140803	0.400241
>mmu-mir-30d	27029.4	27389.5	26669.3	0.973705	-0.0384437	1
>mmu-mir-26a-1	26818.6	25120.8	28516.3	1.13517	0.182908	0.155917
>mmu-mir-26a-2	26818.6	25120.8	28516.3	1.13517	0.182908	0.155917
>mmu-mir-31	25863.1	25698.7	26027.5	1.0128	0.0183446	1
>mmu-let-7e	23877.6	22846.2	24908.9	1.09029	0.124705	0.656153
>mmu-let-7c-1	21840.7	21053.6	22627.8	1.07477	0.104029	0.693935
>mmu-let-7c-2	21840.7	21053.6	22627.8	1.07477	0.104029	0.693935
>mmu-let-7d	20558.7	19850.7	21266.6	1.07132	0.0993955	0.903639
>mmu-mir-30e	19674.5	19537.6	19811.3	1.01401	0.0200714	1
>mmu-mir-98	16936.3	16662.4	17210.3	1.03288	0.0466742	1
>mmu-mir-541	15873.4	17017.5	14729.2	0.865532	-0.208342	0.0842838
>mmu-mir-125b-2	14911.2	14179.7	15642.7	1.10317	0.141661	0.400241
>mmu-mir-125b-1	14911.2	14179.7	15642.7	1.10317	0.141661	0.400241
>mmu-mir-221	13747.7	13147.6	14347.8	1.09129	0.126036	1
>mmu-mir-25	13613.1	13924.3	13301.9	0.9553	-0.0659738	1
>mmu-mir-100	13024.4	12927.4	13121.4	1.01501	0.0214903	1
>mmu-mir-16-1	12504.4	12744.6	12264.1	0.962299	-0.0554436	1
>mmu-mir-16-2	12504.4	12744.6	12264.1	0.962299	-0.0554436	1
>mmu-mir-26b	12343.5	12137.5	12549.5	1.03395	0.0481672	1
>mmu-mir-136	12213	12061.7	12364.3	1.02509	0.0357437	1
>mmu-mir-222	10975.9	10015.3	11936.5	1.19183	0.253178	0.0183581
>mmu-mir-125a	10051.5	9674.48	10428.6	1.07795	0.108292	1
>mmu-mir-409	9599.06	10050.7	9147.41	0.910127	-0.13586	0.476827
>mmu-mir-301a	9375.72	8513.12	10238.3	1.20265	0.266219	0.0133942
>mmu-mir-151	9255.68	9350.15	9161.2	0.979791	-0.0294536	1
>mmu-mir-29a	9211.39	8905.99	9516.79	1.06858	0.0957001	0.810515
>mmu-mir-434	8856.81	9048.03	8665.59	0.957733	-0.0623048	1
>mmu-mir-298	8237.09	8192.01	8282.17	1.01101	0.0157907	1
>mmu-mir-381	7988.56	8932.78	7044.33	0.788593	-0.342646	0.000462142
>mmu-mir-378a	6780.91	7191.24	6370.57	0.885879	-0.174819	0.243266
>mmu-mir-27a	6703.24	6249.63	7156.86	1.14517	0.195556	0.147337
>mmu-mir-431	6564.26	6120.45	7008.07	1.14503	0.195381	0.13724
>mmu-mir-186	6361.34	6031.42	6691.27	1.1094	0.149782	0.395536
>mmu-mir-300	5539.37	5788.59	5290.15	0.913892	-0.129905	0.560043
>mmu-mir-103-1	5357.65	5390.69	5324.61	0.987744	-0.0177916	1
>mmu-mir-103-2	5357.65	5390.69	5324.61	0.987744	-0.0177916	1
>mmu-mir-140	4916.72	5149.94	4683.5	0.909429	-0.136968	0.495317
>mmu-mir-28a	4644.61	4925.92	4363.3	0.885784	-0.174974	0.258991
>mmu-mir-181b-1	4217.63	3632.95	4802.3	1.32187	0.402583	4.29548e-05
>mmu-mir-181b-2	4217.63	3632.95	4802.3	1.32187	0.402583	4.29548e-05
>mmu-mir-341	4064.88	4174.36	3955.4	0.947546	-0.0777324	1
>mmu-mir-145a	3805.24	3776.26	3834.23	1.01535	0.0219781	1
>mmu-mir-540	3474.33	3758.42	3190.24	0.848826	-0.23646	0.0625395
>mmu-mir-320	3346.08	3216.48	3475.67	1.08058	0.111812	0.693935
>mmu-mir-351	3286.24	3559.26	3013.21	0.846582	-0.240279	0.0564187
>mmu-mir-423	3176.84	3275.47	3078.2	0.939774	-0.0896143	0.954835
>mmu-mir-148b	3040.73	2591.04	3490.42	1.34711	0.429867	0.238636
>mmu-mir-93	2906.13	3159.23	2653.03	0.839773	-0.251929	0.131449
>mmu-mir-34a	2809.26	2652.03	2966.48	1.11857	0.161656	0.395536
>mmu-mir-134	2623.37	2907.8	2338.94	0.804366	-0.314076	0.0053819
>mmu-mir-192	2598.52	2265.47	2931.57	1.29402	0.371862	0.000462142
>mmu-mir-744	2596.72	2464.56	2728.89	1.10725	0.146983	0.468981
>mmu-mir-146a	2499.82	2180.7	2818.93	1.29267	0.370359	0.000528796
>mmu-mir-214	2439.1	2638.42	2239.79	0.848912	-0.236313	0.0781298
>mmu-mir-181c	1994.29	1649.98	2338.59	1.41735	0.503191	1.71473e-06
>mmu-mir-872	1943.81	2041.55	1846.06	0.904245	-0.145214	0.545815
>mmu-mir-130a	1904.55	1818.35	1990.75	1.09481	0.130684	0.647571
>mmu-mir-182	1891.09	1833.83	1948.35	1.06245	0.0873927	1
>mmu-let-7b	1889.17	1930.05	1848.28	0.957636	-0.0624514	1
>mmu-mir-23a	1867.2	1676.2	2058.2	1.2279	0.296195	0.0166068
>mmu-mir-532	1797.67	1987.34	1608	0.809123	-0.305569	0.0133942
>mmu-mir-146b	1791.26	1352.08	2230.44	1.64964	0.722151	9.27503e-13
>mmu-mir-7a-1	1752.82	2059.4	1446.24	0.70226	-0.509923	1.71473e-06
>mmu-mir-7a-2	1752.82	2059.4	1446.24	0.70226	-0.509923	1.71473e-06
>mmu-mir-340	1697.84	1654.15	1741.53	1.05283	0.0742712	1
>mmu-mir-433	1631.73	1786.56	1476.89	0.826664	-0.274627	0.0390852
>mmu-mir-380	1585.1	1558.68	1611.52	1.0339	0.0481035	1
>mmu-mir-34b	1538.45	1370.18	1706.73	1.24563	0.31687	0.0133942
>mmu-mir-30c-1	1445.29	1416.76	1473.82	1.04028	0.0569651	1
>mmu-mir-30c-2	1445.29	1416.76	1473.82	1.04028	0.0569651	1
>mmu-mir-337	1432.17	1510.51	1353.83	0.896269	-0.157997	0.486996
>mmu-mir-196b	1278.97	1406.51	1151.43	0.818641	-0.288696	0.0390852
>mmu-mir-5105	1251.64	1310.6	1192.69	0.910036	-0.136005	0.656153
>mmu-mir-181d	1233.47	1197.67	1269.28	1.05979	0.083778	1
>mmu-mir-210	1189.46	1115.12	1263.81	1.13334	0.180578	0.400241
>mmu-mir-218-1	1134.42	1231.25	1037.59	0.842715	-0.246882	0.561466
>mmu-mir-218-2	1134.42	1231.25	1037.59	0.842715	-0.246882	0.561466
>mmu-mir-484	1103.25	1044.99	1161.51	1.1115	0.152509	0.602635
>mmu-mir-152	1097.86	1157.07	1038.66	0.897667	-0.155748	0.656915
>mmu-mir-24-1	1096.06	1000.11	1192	1.19187	0.253229	0.115454
>mmu-mir-24-2	1096.06	1000.11	1192	1.19187	0.253229	0.115454
>mmu-mir-101a	1051.76	914.042	1189.48	1.30134	0.379997	0.00323459
>mmu-mir-501	1013.09	1103.81	922.378	0.83563	-0.259064	0.431187
>mmu-mir-676	992.085	909.843	1074.33	1.18078	0.239742	0.165399
>mmu-mir-615	988.149	1100.51	875.792	0.795809	-0.329506	0.0183581
>mmu-mir-101b	970.147	909.772	1030.52	1.13273	0.179799	0.432927
>mmu-mir-425	935.298	876.703	993.892	1.13367	0.181	0.443373
>mmu-mir-17	908.031	1126.02	690.037	0.612808	-0.706492	1.76322e-09
>mmu-mir-299a	897.413	979.795	815.032	0.83184	-0.265623	0.116234
>mmu-mir-379	828.83	857.873	799.787	0.932291	-0.101148	1
>mmu-mir-1839	804.377	805.999	802.756	0.995976	-0.00581717	1
>mmu-mir-322	789.489	916.234	662.745	0.723336	-0.467262	0.000397886
>mmu-mir-19b-2	782.758	867.733	697.782	0.804143	-0.314476	1
>mmu-mir-19b-1	782.758	867.733	697.782	0.804143	-0.314476	1
>mmu-mir-196a-1	766.99	807.762	726.219	0.899051	-0.153525	0.659282
>mmu-mir-196a-2	766.99	807.762	726.219	0.899051	-0.153525	0.659282
>mmu-mir-132	746.062	731.584	760.541	1.03958	0.0560017	1
>mmu-mir-20a	688.059	832.607	543.511	0.652782	-0.615328	2.01087e-06
>mmu-mir-155	686.334	697.441	675.226	0.968149	-0.0466992	1
>mmu-mir-23b	679.47	581.515	777.425	1.3369	0.418887	0.00343624
>mmu-mir-666	658.175	591.634	724.716	1.22494	0.29271	0.110366
>mmu-mir-328	633.662	615.176	652.147	1.0601	0.0841968	1
>mmu-mir-369	627.948	644.346	611.551	0.949104	-0.0753615	1
>mmu-mir-673	613.196	574.688	651.703	1.13401	0.181437	0.636716
>mmu-mir-679	593.91	622.127	565.693	0.909288	-0.137191	0.851183
>mmu-mir-30b	571.147	545.687	596.608	1.09332	0.128709	0.92729
>mmu-mir-15b	552.131	567.581	536.681	0.945558	-0.0807621	1
>mmu-mir-92a-2	551.075	641.516	460.634	0.71804	-0.477863	0.00121201
>mmu-mir-574	501.887	524.927	478.846	0.912214	-0.132556	0.948728
>mmu-mir-421	486.793	504.691	468.894	0.929072	-0.106138	1
>mmu-mir-1983	469.623	517.55	421.696	0.814793	-0.295495	0.158029
>mmu-mir-582	466.106	462.69	469.521	1.01476	0.0211432	1
>mmu-mir-29b-1	457.5	424.541	490.459	1.15527	0.208231	0.507361
>mmu-mir-29b-2	457.5	424.541	490.459	1.15527	0.208231	0.507361
>mmu-mir-3096b	448.851	399.224	498.478	1.24862	0.320334	0.115454
>mmu-mir-99a	434.929	436.499	433.359	0.992806	-0.0104157	1
>mmu-mir-365-1	427.854	393.855	461.853	1.17265	0.229767	0.431187
>mmu-mir-365-2	427.854	393.855	461.853	1.17265	0.229767	0.431187
>mmu-mir-15a	423.197	397.74	448.654	1.12801	0.173777	0.693935
>mmu-mir-92b	417.139	416.055	418.223	1.00521	0.00749635	1
>mmu-mir-671	414.689	448.077	381.301	0.850973	-0.232815	0.431187
>mmu-mir-154	402.556	406.121	398.992	0.982447	-0.0255485	1
>mmu-mir-126	401.22	357.109	445.331	1.24704	0.318511	0.135544
>mmu-mir-5117	373.078	369.568	376.588	1.019	0.0271484	1
>mmu-mir-493	352.33	385.727	318.933	0.826838	-0.274324	0.312888
>mmu-mir-376b	348.043	351.113	344.973	0.982511	-0.0254545	1
>mmu-mir-378c	346.465	341.396	351.534	1.0297	0.0422185	1
>mmu-mir-329	338.24	339.572	336.908	0.992154	-0.0113634	1
>mmu-mir-382	316.273	328.72	303.827	0.924271	-0.113612	1
>mmu-mir-212	312.059	294.515	329.602	1.11914	0.162385	1
>mmu-mir-543	308.303	333.147	283.46	0.850857	-0.233011	0.656915
>mmu-mir-376c	303.952	324.975	282.93	0.870621	-0.199884	0.664516
>mmu-mir-361	302.079	301.429	302.728	1.00431	0.00620718	1
>mmu-mir-486	295.743	302.992	288.494	0.952149	-0.0707405	1
>mmu-mir-3107	295.743	302.992	288.494	0.952149	-0.0707405	1
>mmu-mir-674	291.842	282.128	301.555	1.06886	0.0960691	1
>mmu-mir-668	264.369	207.617	321.12	1.54669	0.629188	0.000800222
>mmu-mir-6539	263.997	305.227	222.766	0.729836	-0.454356	0.0390852
>mmu-mir-19a	260.248	304.493	216.004	0.709391	-0.495347	1
>mmu-mir-129-1	253.833	212.497	295.169	1.38905	0.474097	0.0294924
>mmu-mir-129-2	253.833	212.497	295.169	1.38905	0.474097	0.0294924
>mmu-mir-224	253.201	216.556	289.846	1.33843	0.420546	0.131449
>mmu-mir-130b	251.512	305.533	197.49	0.646379	-0.629548	0.00108371
>mmu-mir-301b	246.777	258.496	235.059	0.909334	-0.137118	1
>mmu-mir-376a	246.063	235.335	256.79	1.09117	0.125872	1
>mmu-mir-18a	230.958	290.343	171.572	0.590929	-0.758943	7.62235e-05
>mmu-mir-485	229.792	238.426	221.158	0.927576	-0.108462	1
>mmu-mir-106b	225.968	228.779	223.158	0.975431	-0.035888	1
>mmu-mir-1193	223.875	243.105	204.645	0.841797	-0.248456	0.590854
>mmu-mir-183	222.145	206.447	237.843	1.15208	0.204236	0.780771
>mmu-mir-190a	213.244	237.404	189.083	0.796462	-0.328322	0.314161
>mmu-mir-3096a	212.838	217.578	208.097	0.956425	-0.0642756	1
>mmu-mir-296	204.79	207.748	201.832	0.971518	-0.0416867	1
>mmu-mir-345	196.636	235.467	157.805	0.670181	-0.577378	0.0176609
>mmu-mir-758	193.944	227.749	160.139	0.703137	-0.508121	0.0392848
>mmu-mir-107	187.776	180.336	195.215	1.08251	0.114379	1
>mmu-mir-496a	181.775	196.285	167.264	0.852149	-0.230823	0.756382
>mmu-mir-487b	176.166	203.051	149.281	0.735191	-0.443809	0.131449
>mmu-mir-672	170.719	163.81	177.629	1.08436	0.116841	1
>mmu-mir-323	169.994	199.201	140.787	0.706756	-0.500716	0.068372
>mmu-mir-6243	156.699	152.784	160.614	1.05125	0.072109	1
>mmu-mir-455	155.734	154.198	157.271	1.01993	0.028468	1
>mmu-mir-1843a	155.357	134.922	175.792	1.30292	0.381745	0.284012
>mmu-mir-1843b	155.357	134.922	175.792	1.30292	0.381745	0.284012
>mmu-mir-412	154.737	159.751	149.724	0.937232	-0.0935216	1
>mmu-mir-370	151.822	162.056	141.588	0.8737	-0.194791	1
>mmu-mir-3068	151.603	133.141	170.065	1.27733	0.353133	0.468981
>mmu-mir-185	149.689	148.121	151.256	1.02116	0.0302113	1
>mmu-mir-193b	137.962	143.679	132.246	0.92043	-0.11962	1
>mmu-mir-128-1	126.614	138.589	114.639	0.827183	-0.273721	0.693935
>mmu-mir-128-2	126.614	138.589	114.639	0.827183	-0.273721	0.693935
>mmu-mir-3057	126.054	128.907	123.2	0.955728	-0.0653283	1
>mmu-mir-667	123.673	130.243	117.102	0.899101	-0.153446	1
>mmu-mir-664	120.204	124.272	116.137	0.934546	-0.097662	1
>mmu-mir-495	118.116	127.729	108.503	0.849472	-0.235361	0.903639
>mmu-mir-330	114.23	110.077	118.383	1.07546	0.10495	1
>mmu-mir-5109	113.312	126.611	100.012	0.789917	-0.340227	0.727729
>mmu-mir-204	113.263	109.082	117.444	1.07666	0.106563	1
>mmu-mir-1197	111.964	114.984	108.945	0.947483	-0.0778276	1
>mmu-mir-350	104.002	100.456	107.547	1.07058	0.0983926	1
>mmu-mir-149	102.422	102.002	102.842	1.00824	0.0118405	1
>mmu-mir-335	100.337	96.8508	103.823	1.07199	0.100294	1
>mmu-mir-29c	94.2772	87.6408	100.914	1.15145	0.203447	1
>mmu-mir-342	91.7882	87.4048	96.1716	1.1003	0.137899	1
>mmu-mir-5099	91.5989	85.6153	97.5825	1.13978	0.188754	1
>mmu-mir-377	89.7882	96.6415	82.935	0.858172	-0.220661	1
>mmu-mir-873a	88.6325	100.491	76.7737	0.763984	-0.388386	0.545961
>mmu-mir-324	87.6835	73.009	102.358	1.40199	0.487477	0.303253
>mmu-mir-9-2	86.6621	84.7247	88.5995	1.04573	0.0645158	1
>mmu-mir-9-1	86.6621	84.7247	88.5995	1.04573	0.0645158	1
>mmu-mir-9-3	86.6621	84.7247	88.5995	1.04573	0.0645158	1
>mmu-mir-652	81.7912	86.3746	77.2078	0.893871	-0.161861	1
>mmu-mir-194-1	80.7092	71.9091	89.5094	1.24476	0.315865	0.780771
>mmu-mir-194-2	80.7092	71.9091	89.5094	1.24476	0.315865	0.780771
>mmu-mir-450a-1	75.5375	78.125	72.95	0.93376	-0.0988763	1
>mmu-mir-450a-2	75.5375	78.125	72.95	0.93376	-0.0988763	1
>mmu-mir-450b	75.227	83.2061	67.2479	0.808208	-0.307201	0.84105
>mmu-mir-374b	75.1264	72.1184	78.1344	1.08342	0.115591	1
>mmu-mir-362	74.5792	76.2042	72.9542	0.957351	-0.0628797	1
>mmu-mir-190b	73.811	71.3242	76.2979	1.06973	0.0972508	1
>mmu-mir-3102	73.6902	80.5958	66.7846	0.828636	-0.27119	0.996011
>mmu-mir-344d-3	72.3295	58.4388	86.2201	1.47539	0.561097	0.26856
>mmu-mir-344d-1	72.3295	58.4388	86.2201	1.47539	0.561097	0.26856
>mmu-mir-344d-2	72.3295	58.4388	86.2201	1.47539	0.561097	0.26856
>mmu-mir-339	70.725	73.1835	68.2666	0.932814	-0.100338	1
>mmu-mir-483	69.724	69.2988	70.1492	1.01227	0.0175963	1
>mmu-mir-1948	68.773	63.6944	73.8516	1.15947	0.213463	1
>mmu-mir-193a	66.7846	60.5689	73.0002	1.20524	0.269323	1
>mmu-mir-467c	63.9217	77.6099	50.2335	0.647257	-0.62759	0.209832
>mmu-mir-665	63.2256	74.3101	52.1412	0.701671	-0.511134	0.417871
>mmu-mir-344b	62.9172	58.0982	67.7363	1.16589	0.221437	1
>mmu-mir-142	61.0156	67.5442	54.4871	0.806689	-0.309916	0.964317
>mmu-mir-1249	58.9748	69.0976	48.8519	0.706999	-0.500221	1
>mmu-mir-879	56.9398	55.139	58.7407	1.06532	0.0912881	1
>mmu-mir-1964	52.4366	62.2538	42.6195	0.68461	-0.546646	0.443373
>mmu-mir-449a	48.2101	44.7675	51.6528	1.1538	0.206396	1
>mmu-mir-138-2	45.9603	37.8969	54.0238	1.42555	0.511516	0.576114
>mmu-mir-138-1	45.9603	37.8969	54.0238	1.42555	0.511516	0.576114
>mmu-mir-877	45.9551	40.7165	51.1937	1.25732	0.33035	1
>mmu-mir-500	44.9582	36.8318	53.0846	1.44127	0.52734	0.561466
>mmu-mir-669l	43.9006	43.7373	44.0639	1.00747	0.0107336	1
>mmu-mir-497	43.7189	36.2819	51.156	1.40996	0.495655	0.643346
>mmu-mir-1981	42.8113	42.978	42.6446	0.992244	-0.0112335	1
>mmu-mir-5097	41.7941	55.1739	28.4144	0.514998	-0.957362	0.068372
>mmu-mir-542	41.7757	47.5522	35.9991	0.757044	-0.40155	0.903639
>mmu-mir-669c	40.868	42.3931	39.3428	0.928047	-0.107731	1
>mmu-mir-1198	40.5047	39.3375	41.672	1.05934	0.0831724	1
>mmu-mir-677	39.3231	31.2972	47.349	1.51288	0.5973	0.510879
>mmu-mir-5121	38.4008	32.2576	44.544	1.38088	0.46559	0.780771
>mmu-mir-1943	36.3457	36.6923	35.9991	0.981109	-0.0275146	1
>mmu-mir-195a	35.4001	24.8371	45.9632	1.85059	0.887985	0.172457
>mmu-mir-708	34.3239	34.0471	34.6008	1.01626	0.0232744	1
>mmu-mir-494	32.5418	34.2564	30.8273	0.899898	-0.152166	1
>mmu-mir-215	32.2471	26.1114	38.3827	1.46996	0.555774	0.659282
>mmu-mir-5114	31.1126	32.3623	29.863	0.922771	-0.115955	1
>mmu-mir-598	28.9244	26.5916	31.2571	1.17545	0.233212	1
>mmu-mir-504	27.2571	29.8566	24.6576	0.825869	-0.276016	1
>mmu-mir-3072	26.9308	25.9021	27.9595	1.07943	0.110266	1
>mmu-mir-32	26.6719	20.6466	32.6973	1.58367	0.663268	0.623351
>mmu-mir-592	26.1343	23.3616	28.907	1.23738	0.307283	1
>mmu-let-7j	26.0598	24.636	27.4836	1.11559	0.157805	1
>mmu-mir-188	25.6049	30.3717	20.8381	0.686102	-0.543505	0.827888
>mmu-mir-1933	25.3876	22.8116	27.9636	1.22585	0.293785	1
>mmu-mir-467e	24.1948	26.1114	22.2783	0.853199	-0.229046	1
>mmu-mir-331	23.8015	27.6916	19.9114	0.719043	-0.475851	1
>mmu-mir-3061	22.4943	25.5615	19.4272	0.760019	-0.395894	1
>mmu-mir-449c	21.4918	21.2315	21.7522	1.02453	0.0349564	1
>mmu-mir-467d	19.8221	16.4561	23.1882	1.40909	0.494764	1
>mmu-mir-1188	19.1399	17.4165	20.8632	1.1979	0.260503	1
>mmu-mir-3066	18.0788	19.5815	16.5761	0.846518	-0.240387	1
>mmu-mir-467a-1	17.8583	19.1362	16.5803	0.866436	-0.206835	1
>mmu-mir-467b	17.8583	19.1362	16.5803	0.866436	-0.206835	1
>mmu-mir-467a-2	17.8583	19.1362	16.5803	0.866436	-0.206835	1
>mmu-mir-467a-3	17.8583	19.1362	16.5803	0.866436	-0.206835	1
>mmu-mir-467a-4	17.8583	19.1362	16.5803	0.866436	-0.206835	1
>mmu-mir-467a-5	17.8583	19.1362	16.5803	0.866436	-0.206835	1
>mmu-mir-467a-6	17.8583	19.1362	16.5803	0.866436	-0.206835	1
>mmu-mir-467a-7	17.8583	19.1362	16.5803	0.866436	-0.206835	1
>mmu-mir-467a-8	17.8583	19.1362	16.5803	0.866436	-0.206835	1
>mmu-mir-467a-9	17.8583	19.1362	16.5803	0.866436	-0.206835	1
>mmu-mir-467a-10	17.8583	19.1362	16.5803	0.866436	-0.206835	1
>mmu-mir-96	17.7423	12.3005	23.184	1.88479	0.914407	0.656153
>mmu-mir-184	17.4036	10.1704	24.6367	2.42239	1.27643	0.172457
>mmu-mir-466h	17.3746	23.8418	10.9075	0.457494	-1.12818	0.269398
>mmu-mir-3473d	16.9519	19.6862	14.2177	0.722215	-0.469499	1
>mmu-mir-6540	15.7588	14.9457	16.5719	1.10881	0.149008	1
>mmu-mir-375	15.7269	10.6157	20.8381	1.96294	0.973019	0.507361
>mmu-mir-3105	15.6166	16.0806	15.1527	0.942297	-0.0857459	1
>mmu-mir-344-1	15.25	13.4354	17.0646	1.27012	0.344967	1
>mmu-mir-344-2	15.25	13.4354	17.0646	1.27012	0.344967	1
>mmu-mir-33	14.787	15.8364	13.7376	0.867472	-0.205111	1
>mmu-mir-452	14.4024	15.5306	13.2743	0.854718	-0.226479	1
>mmu-mir-6240	13.9996	13.8109	14.1884	1.02733	0.0389017	1
>mmu-mir-3089	13.4447	12.1959	14.6935	1.2048	0.268789	1
>mmu-mir-1306	13.2137	11.7506	14.6768	1.24903	0.320809	1
>mmu-mir-702	12.8701	14.8411	10.8991	0.734387	-0.445388	1
>mmu-mir-539	12.7039	14.5004	10.9075	0.752217	-0.41078	1
>mmu-mir-690	11.8161	12.2656	11.3666	0.926702	-0.109822	1
>mmu-mir-219-1	11.4	16.1504	6.6497	0.411737	-1.28021	0.757525
>mmu-mir-3109	10.8605	8.93092	12.79	1.43211	0.518141	1
>mmu-mir-135a-1	10.3164	10.2053	10.4274	1.02176	0.0310623	1
>mmu-mir-135a-2	10.3164	10.2053	10.4274	1.02176	0.0310623	1
>mmu-mir-1298	10.2224	1.03017	19.4146	18.846	4.23618	0.000399431
>mmu-mir-3082	10.1705	9.44601	10.8949	1.15339	0.205879	1
>mmu-mir-466f-2	9.98386	12.8505	7.1172	0.553846	-0.852443	0.903639
>mmu-mir-1196	9.67274	7.97052	11.375	1.42713	0.513118	1
>mmu-mir-326	9.6491	8.41583	10.8824	1.29308	0.370814	1
>mmu-mir-1930	9.27732	9.55066	9.00397	0.942758	-0.0850404	1
>mmu-mir-3095	8.98056	8.0054	9.95572	1.24362	0.314551	1
>mmu-mir-669a-1	8.52645	9.00069	8.05222	0.894622	-0.16065	1
>mmu-mir-669a-2	8.52645	9.00069	8.05222	0.894622	-0.16065	1
>mmu-mir-669a-3	8.52645	9.00069	8.05222	0.894622	-0.16065	1
>mmu-mir-669a-4	8.52645	9.00069	8.05222	0.894622	-0.16065	1
>mmu-mir-669a-5	8.52645	9.00069	8.05222	0.894622	-0.16065	1
>mmu-mir-669a-6	8.52645	9.00069	8.05222	0.894622	-0.16065	1
>mmu-mir-669a-7	8.52645	9.00069	8.05222	0.894622	-0.16065	1
>mmu-mir-669p-1	8.52645	9.00069	8.05222	0.894622	-0.16065	1
>mmu-mir-669a-8	8.52645	9.00069	8.05222	0.894622	-0.16065	1
>mmu-mir-669a-9	8.52645	9.00069	8.05222	0.894622	-0.16065	1
>mmu-mir-669p-2	8.52645	9.00069	8.05222	0.894622	-0.16065	1
>mmu-mir-669a-10	8.52645	9.00069	8.05222	0.894622	-0.16065	1
>mmu-mir-669a-11	8.52645	9.00069	8.05222	0.894622	-0.16065	1
>mmu-mir-669a-12	8.52645	9.00069	8.05222	0.894622	-0.16065	1
>mmu-mir-1247	8.37999	9.65532	7.10465	0.735827	-0.442561	1
>mmu-mir-147	8.3144	9.51578	7.11302	0.747497	-0.41986	1
>mmu-mir-770	8.23821	8.41583	8.06058	0.957788	-0.0622211	1
>mmu-mir-3063	8.20591	6.94034	9.47147	1.3647	0.448582	1
>mmu-mir-669f	8.08323	8.11006	8.0564	0.993383	-0.00957737	1
>mmu-mir-344c	7.89178	5.84039	9.94316	1.70248	0.767639	1
>mmu-mir-1947	7.82108	9.48089	6.16127	0.649862	-0.621795	1
>mmu-mir-700	7.07217	7.97052	6.17382	0.774582	-0.368509	1
>mmu-mir-338	6.83998	3.74516	9.9348	2.6527	1.40746	0.609847
>mmu-mir-712	6.80626	7.45543	6.15709	0.825853	-0.276044	1
>mmu-mir-669d	6.57041	7.45543	5.68539	0.762585	-0.391031	1
>mmu-mir-669d-2	6.57041	7.45543	5.68539	0.762585	-0.391031	1
>mmu-mir-466d	6.54389	7.38566	5.70213	0.772055	-0.373225	1
>mmu-mir-153	5.70408	4.29513	7.11302	1.65607	0.72776	1
>mmu-mir-694	5.52021	6.76591	4.27451	0.631771	-0.662526	1
>mmu-mir-675	5.34562	5.94505	4.7462	0.798344	-0.324918	1
>mmu-mir-1934	4.87904	2.16501	7.59308	3.50718	1.81031	0.574444
>mmu-mir-5113	4.82852	5.39508	4.26195	0.789971	-0.340129	1
>mmu-mir-466a	4.79789	5.80551	3.79026	0.652874	-0.615124	1
>mmu-mir-466b-1	4.79789	5.80551	3.79026	0.652874	-0.615124	1
>mmu-mir-466b-2	4.79789	5.80551	3.79026	0.652874	-0.615124	1
>mmu-mir-466b-3	4.79789	5.80551	3.79026	0.652874	-0.615124	1
>mmu-mir-466c-1	4.79789	5.80551	3.79026	0.652874	-0.615124	1
>mmu-mir-466e	4.79789	5.80551	3.79026	0.652874	-0.615124	1
>mmu-mir-466c-2	4.79789	5.80551	3.79026	0.652874	-0.615124	1
>mmu-mir-466b-4	4.79789	5.80551	3.79026	0.652874	-0.615124	1
>mmu-mir-466b-5	4.79789	5.80551	3.79026	0.652874	-0.615124	1
>mmu-mir-466b-6	4.79789	5.80551	3.79026	0.652874	-0.615124	1
>mmu-mir-466b-7	4.79789	5.80551	3.79026	0.652874	-0.615124	1
>mmu-mir-466p	4.79789	5.80551	3.79026	0.652874	-0.615124	1
>mmu-mir-466b-8	4.79789	5.80551	3.79026	0.652874	-0.615124	1
>mmu-mir-653	4.75658	4.77533	4.73783	0.992146	-0.0113751	1
>mmu-mir-1191	4.61444	6.39037	2.83851	0.444186	-1.17076	1
>mmu-mir-3070b	4.5825	2.06035	7.10465	3.44827	1.78587	0.656153
>mmu-mir-1231	4.58157	5.84039	3.32276	0.568927	-0.813685	1
>mmu-mir-1955	4.57306	4.87999	4.26614	0.87421	-0.193948	1
>mmu-mir-669e	4.55562	4.84511	4.26614	0.880505	-0.183597	1
>mmu-mir-5126	4.52506	5.73573	3.31439	0.577849	-0.791236	1
>mmu-mir-206	4.4382	3.19518	5.68121	1.77805	0.830299	1
>mmu-mir-669b	4.35899	5.87528	2.8427	0.48384	-1.0474	1
>mmu-mir-669m-1	4.35899	5.87528	2.8427	0.48384	-1.0474	1
>mmu-mir-669m-2	4.35899	5.87528	2.8427	0.48384	-1.0474	1
>mmu-mir-1960	4.35264	5.39508	3.3102	0.61356	-0.704724	1
>mmu-mir-141	4.02525	4.26024	3.79026	0.889682	-0.168638	1
>mmu-mir-505	4.0099	4.22536	3.79445	0.898018	-0.155184	1
>mmu-mir-5709	3.96651	3.19518	4.73783	1.4828	0.568327	1
>mmu-mir-200b	3.93846	2.1999	5.67703	2.58059	1.3677	0.9845
>mmu-mir-383	3.86652	1.58015	6.1529	3.89388	1.96121	0.656153
>mmu-mir-223	3.77406	4.22536	3.32276	0.786384	-0.346693	1
>mmu-mir-1945	3.72857	3.19518	4.26195	1.33387	0.415616	1
>mmu-mir-187	3.68524	2.64521	4.72528	1.78635	0.837017	1
>mmu-mir-466f-3	3.5948	4.81022	2.37937	0.49465	-1.01552	1
>mmu-mir-701	3.51658	4.19047	2.8427	0.678372	-0.559852	1
>mmu-mir-5123	3.29393	3.74516	2.8427	0.759033	-0.397766	1
>mmu-mir-5108	3.25479	3.19518	3.31439	1.03731	0.0528437	1
>mmu-mir-1965	3.24585	4.1207	2.37101	0.575389	-0.79739	1
>mmu-mir-3092	3.23309	2.6801	3.78608	1.41267	0.49842	1
>mmu-mir-669o	3.01894	3.19518	2.8427	0.889682	-0.168638	1
>mmu-mir-205	2.9364	1.61504	4.25777	2.63633	1.39853	1
>mmu-mir-1938	2.8768	4.81022	0.943382	0.19612	-2.35019	0.659282
>mmu-mir-139	2.83975	4.26024	1.41926	0.33314	-1.5858	1
>mmu-mir-1927	2.82915	3.29984	2.35845	0.714717	-0.484556	1
>mmu-mir-874	2.72651	2.61032	2.8427	1.08902	0.123032	1
>mmu-mir-876	2.72016	2.13012	3.3102	1.554	0.635984	1
>mmu-mir-7b	2.55835	2.74987	2.36682	0.860704	-0.216411	1
>mmu-mir-1a-1	2.48641	2.13012	2.8427	1.33452	0.416324	1
>mmu-mir-1a-2	2.48641	2.13012	2.8427	1.33452	0.416324	1
>mmu-mir-3470b	2.48223	2.13012	2.83433	1.33059	0.412071	1
>mmu-mir-122	2.44518	1.58015	3.3102	2.09487	1.06686	1
>mmu-mir-490	2.44518	1.58015	3.3102	2.09487	1.06686	1
>mmu-mir-5128	2.40603	1.03017	3.78189	3.67112	1.87622	1
>mmu-mir-6236	2.33317	4.19047	0.475875	0.113561	-3.13846	0.576114
>mmu-mir-503	2.32892	3.71027	0.947566	0.25539	-1.96923	0.996011
>mmu-mir-3098	2.31364	4.15559	0.471691	0.113508	-3.13914	0.959599
>mmu-mir-466n	2.29187	3.1603	1.42344	0.450414	-1.15068	1
>mmu-mir-3473a	2.28978	3.1603	1.41926	0.44909	-1.15492	1
>mmu-mir-3473b	2.28978	3.1603	1.41926	0.44909	-1.15492	1
>mmu-mir-6413	2.28978	3.1603	1.41926	0.44909	-1.15492	1
>mmu-mir-3081	2.28971	2.6801	1.89932	0.708674	-0.496805	1
>mmu-mir-3099	2.28552	2.6801	1.89095	0.705552	-0.503176	1
>mmu-mir-3103	2.24847	2.13012	2.36682	1.11112	0.152015	1
>mmu-mir-133a-1	2.23312	2.09524	2.37101	1.13162	0.178387	1
>mmu-mir-133a-2	2.23312	2.09524	2.37101	1.13162	0.178387	1
>mmu-mir-466i	2.23312	2.09524	2.37101	1.13162	0.178387	1
>mmu-mir-1199	2.22677	1.61504	2.83851	1.75756	0.81357	1
>mmu-mir-3075	2.21561	1.58015	2.85107	1.8043	0.851441	1
>mmu-mir-378b	2.21142	1.58015	2.8427	1.79901	0.8472	1
>mmu-mir-3060	2.21135	1.09995	3.32276	3.02083	1.59495	1
>mmu-mir-451a	2.01263	2.13012	1.89513	0.889682	-0.168638	1
>mmu-mir-1251	1.96714	1.09995	2.83433	2.57679	1.36557	1
>mmu-mir-5626	1.93846	0.549974	3.32694	6.04927	2.59676	1
>mmu-mir-1b	1.93434	1.03017	2.83851	2.75537	1.46225	1
>mmu-mir-429	1.90141	0	3.80282	Inf	Inf	0.803139
>mmu-mir-208b	1.79004	2.16501	1.41507	0.65361	-0.613497	1
>mmu-mir-693	1.73346	1.58015	1.88676	1.19404	0.255853	1
>mmu-mir-1949	1.53884	2.13012	0.947566	0.444841	-1.16864	1
>mmu-mir-378d	1.53668	1.64992	1.42344	0.862732	-0.213015	1
>mmu-mir-1953	1.5214	2.09524	0.947566	0.452248	-1.14481	1
>mmu-mir-3110	1.51931	2.09524	0.943382	0.450251	-1.1512	1
>mmu-mir-21c	1.51924	1.61504	1.42344	0.881368	-0.182183	1
>mmu-mir-696	1.50179	1.58015	1.42344	0.900827	-0.150678	1
>mmu-mir-1195	1.50179	1.58015	1.42344	0.900827	-0.150678	1
>mmu-mir-1935	1.50179	1.58015	1.42344	0.900827	-0.150678	1
>mmu-mir-3084-1	1.49754	1.09995	1.89513	1.72293	0.784863	1
>mmu-mir-3084-2	1.49754	1.09995	1.89513	1.72293	0.784863	1
>mmu-mir-3475	1.49545	1.09995	1.89095	1.71912	0.781674	1
>mmu-mir-802	1.49545	1.09995	1.89095	1.71912	0.781674	1
>mmu-let-7k	1.49336	1.09995	1.88676	1.71532	0.778479	1
>mmu-mir-3086	1.45631	0.549974	2.36264	4.29591	2.10296	1
>mmu-mir-714	1.42135	0	2.8427	Inf	Inf	0.659282
>mmu-mir-1192	1.303	2.13012	0.475875	0.223403	-2.16228	1
>mmu-mir-3091	1.30091	2.13012	0.471691	0.221438	-2.17502	1
>mmu-mir-3074-1	1.2813	1.61504	0.947566	0.586715	-0.769267	1
>mmu-mir-3074-2	1.2813	1.61504	0.947566	0.586715	-0.769267	1
>mmu-mir-200a	1.27921	1.61504	0.943382	0.584125	-0.775652	1
>mmu-mir-491	1.26595	1.58015	0.95175	0.602317	-0.731406	1
>mmu-mir-28c	1.24425	1.06506	1.42344	1.33649	0.418446	1
>mmu-mir-211	1.24216	1.06506	1.41926	1.33256	0.414199	1
>mmu-mir-1982	1.24216	1.06506	1.41926	1.33256	0.414199	1
>mmu-mir-150	1.22046	0.549974	1.89095	3.43825	1.78167	1
>mmu-mir-203	1.0825	2.16501	0	0	#NAME?	0.903639
>mmu-mir-3064	1.02801	1.58015	0.475875	0.301158	-1.73141	1
>mmu-mir-3062	1.02592	1.58015	0.471691	0.29851	-1.74415	1
>mmu-mir-3572	1.02592	1.58015	0.471691	0.29851	-1.74415	1
>mmu-mir-3101	1.02166	1.09995	0.943382	0.857661	-0.221521	1
>mmu-mir-106a	1.00841	1.06506	0.95175	0.89361	-0.162282	1
>mmu-mir-297a-1	1.00631	1.06506	0.947566	0.889682	-0.168638	1
>mmu-mir-297a-2	1.00631	1.06506	0.947566	0.889682	-0.168638	1
>mmu-mir-488	1.00631	1.06506	0.947566	0.889682	-0.168638	1
>mmu-mir-1932	1.00631	1.06506	0.947566	0.889682	-0.168638	1
>mmu-mir-145b	1.00631	1.06506	0.947566	0.889682	-0.168638	1
>mmu-mir-466m	0.98887	1.03017	0.947566	0.919811	-0.120591	1
>mmu-mir-295	0.986707	0.549974	1.42344	2.5882	1.37195	1
>mmu-mir-1969	0.986707	0.549974	1.42344	2.5882	1.37195	1
>mmu-mir-5615-1	0.986707	0.549974	1.42344	2.5882	1.37195	1
>mmu-mir-5615-2	0.986707	0.549974	1.42344	2.5882	1.37195	1
>mmu-mir-201	0.984615	0.549974	1.41926	2.58059	1.3677	1
>mmu-mir-5115	0.984615	0.549974	1.41926	2.58059	1.3677	1
>mmu-mir-511	0.969264	0.515087	1.42344	2.76349	1.46649	1
>mmu-mir-299b	0.969264	0.515087	1.42344	2.76349	1.46649	1
>mmu-mir-3077	0.967172	0.515087	1.41926	2.75537	1.46225	1
>mmu-mir-5133	0.807518	1.61504	0	0	#NAME?	1
>mmu-mir-544	0.770468	1.06506	0.475875	0.446805	-1.16228	1
>mmu-mir-3470a	0.770468	1.06506	0.475875	0.446805	-1.16228	1
>mmu-mir-3108	0.768376	1.06506	0.471691	0.442877	-1.17502	1
>mmu-mir-5616	0.768376	1.06506	0.471691	0.442877	-1.17502	1
>mmu-mir-1968	0.753025	1.03017	0.475875	0.461936	-1.11423	1
>mmu-mir-1929	0.750933	1.03017	0.471691	0.457875	-1.12698	1
>mmu-mir-3065	0.750862	0.549974	0.95175	1.73054	0.79122	1
>mmu-mir-466k	0.74877	0.549974	0.947566	1.72293	0.784863	1
>mmu-mir-466o	0.74877	0.549974	0.947566	1.72293	0.784863	1
>mmu-mir-101c	0.74877	0.549974	0.947566	1.72293	0.784863	1
>mmu-mir-3058	0.746678	0.549974	0.943382	1.71532	0.778479	1
>mmu-mir-3076	0.746678	0.549974	0.943382	1.71532	0.778479	1
>mmu-mir-346	0.731327	0.515087	0.947566	1.83962	0.879409	1
>mmu-mir-1958	0.731327	0.515087	0.947566	1.83962	0.879409	1
>mmu-mir-871	0.729235	0.515087	0.943382	1.8315	0.873024	1
>mmu-mir-1966	0.709628	0	1.41926	Inf	Inf	1
>mmu-mir-3097	0.709628	0	1.41926	Inf	Inf	1
>mmu-mir-499	0.707536	0	1.41507	Inf	Inf	1
>mmu-mir-1950	0.549974	1.09995	0	0	#NAME?	1
>mmu-mir-1186b	0.532531	1.06506	0	0	#NAME?	1
>mmu-mir-3963	0.532531	1.06506	0	0	#NAME?	1
>mmu-mir-5129	0.532531	1.06506	0	0	#NAME?	1
>mmu-mir-6395	0.532531	1.06506	0	0	#NAME?	1
>mmu-mir-1264	0.515087	1.03017	0	0	#NAME?	1
>mmu-mir-764	0.512924	0.549974	0.475875	0.865268	-0.20878	1
>mmu-mir-3473c	0.512924	0.549974	0.475875	0.865268	-0.20878	1
>mmu-mir-297b	0.510832	0.549974	0.471691	0.857661	-0.221521	1
>mmu-mir-297a-3	0.510832	0.549974	0.471691	0.857661	-0.221521	1
>mmu-mir-297a-4	0.510832	0.549974	0.471691	0.857661	-0.221521	1
>mmu-mir-297c	0.510832	0.549974	0.471691	0.857661	-0.221521	1
>mmu-mir-669h	0.510832	0.549974	0.471691	0.857661	-0.221521	1
>mmu-mir-5116	0.510832	0.549974	0.471691	0.857661	-0.221521	1
>mmu-mir-465c-1	0.495481	0.515087	0.475875	0.923872	-0.114235	1
>mmu-mir-465c-2	0.495481	0.515087	0.475875	0.923872	-0.114235	1
>mmu-mir-466g	0.493389	0.515087	0.471691	0.915749	-0.126976	1
>mmu-mir-1956	0.493389	0.515087	0.471691	0.915749	-0.126976	1
>mmu-mir-3970	0.493389	0.515087	0.471691	0.915749	-0.126976	1
>mmu-mir-6399	0.493389	0.515087	0.471691	0.915749	-0.126976	1
>mmu-mir-292	0.475875	0	0.95175	Inf	Inf	1
>mmu-mir-470	0.475875	0	0.95175	Inf	Inf	1
>mmu-mir-5122	0.475875	0	0.95175	Inf	Inf	1
>mmu-mir-5135	0.475875	0	0.95175	Inf	Inf	1
>mmu-mir-5621	0.475875	0	0.95175	Inf	Inf	1
>mmu-mir-144	0.473783	0	0.947566	Inf	Inf	1
>mmu-mir-3083	0.473783	0	0.947566	Inf	Inf	1
>mmu-mir-3473e	0.473783	0	0.947566	Inf	Inf	1
>mmu-mir-137	0.471691	0	0.943382	Inf	Inf	1
>mmu-mir-878	0.471691	0	0.943382	Inf	Inf	1
>mmu-mir-202	0.274987	0.549974	0	0	#NAME?	1
>mmu-mir-1951	0.274987	0.549974	0	0	#NAME?	1
>mmu-mir-1954	0.274987	0.549974	0	0	#NAME?	1
>mmu-mir-3079	0.274987	0.549974	0	0	#NAME?	1
>mmu-mir-3087	0.274987	0.549974	0	0	#NAME?	1
>mmu-mir-3094	0.274987	0.549974	0	0	#NAME?	1
>mmu-mir-5119	0.274987	0.549974	0	0	#NAME?	1
>mmu-mir-5624	0.274987	0.549974	0	0	#NAME?	1
>mmu-mir-5625	0.274987	0.549974	0	0	#NAME?	1
>mmu-mir-5710	0.274987	0.549974	0	0	#NAME?	1
>mmu-mir-6354	0.274987	0.549974	0	0	#NAME?	1
>mmu-mir-363	0.257544	0.515087	0	0	#NAME?	1
>mmu-mir-763	0.257544	0.515087	0	0	#NAME?	1
>mmu-mir-1892	0.257544	0.515087	0	0	#NAME?	1
>mmu-mir-3073a	0.257544	0.515087	0	0	#NAME?	1
>mmu-mir-28b	0.257544	0.515087	0	0	#NAME?	1
>mmu-mir-5619	0.257544	0.515087	0	0	#NAME?	1
>mmu-mir-463	0.237937	0	0.475875	Inf	Inf	1
>mmu-mir-291b	0.237937	0	0.475875	Inf	Inf	1
>mmu-mir-670	0.237937	0	0.475875	Inf	Inf	1
>mmu-mir-1903	0.237937	0	0.475875	Inf	Inf	1
>mmu-mir-1946a	0.237937	0	0.475875	Inf	Inf	1
>mmu-mir-669n	0.237937	0	0.475875	Inf	Inf	1
>mmu-mir-1957a	0.237937	0	0.475875	Inf	Inf	1
>mmu-mir-3069	0.237937	0	0.475875	Inf	Inf	1
>mmu-mir-3088	0.237937	0	0.475875	Inf	Inf	1
>mmu-mir-1912	0.237937	0	0.475875	Inf	Inf	1
>mmu-mir-5103	0.237937	0	0.475875	Inf	Inf	1
>mmu-mir-5627	0.237937	0	0.475875	Inf	Inf	1
>mmu-mir-6396	0.237937	0	0.475875	Inf	Inf	1
>mmu-mir-216a	0.235845	0	0.471691	Inf	Inf	1
>mmu-mir-133b	0.235845	0	0.471691	Inf	Inf	1
>mmu-mir-698	0.235845	0	0.471691	Inf	Inf	1
>mmu-mir-713	0.235845	0	0.471691	Inf	Inf	1
>mmu-mir-883a	0.235845	0	0.471691	Inf	Inf	1
>mmu-mir-466l	0.235845	0	0.471691	Inf	Inf	1
>mmu-mir-467f	0.235845	0	0.471691	Inf	Inf	1
>mmu-mir-1941	0.235845	0	0.471691	Inf	Inf	1
>mmu-mir-3093	0.235845	0	0.471691	Inf	Inf	1
>mmu-mir-344e	0.235845	0	0.471691	Inf	Inf	1
>mmu-mir-5110	0.235845	0	0.471691	Inf	Inf	1
>mmu-mir-5131	0.235845	0	0.471691	Inf	Inf	1
>mmu-mir-5136	0.235845	0	0.471691	Inf	Inf	1
>mmu-mir-5620	0.235845	0	0.471691	Inf	Inf	1
>mmu-mir-124-3	0	0	0	NA	NA	NA
>mmu-mir-207	0	0	0	NA	NA	NA
>mmu-mir-290	0	0	0	NA	NA	NA
>mmu-mir-291a	0	0	0	NA	NA	NA
>mmu-mir-293	0	0	0	NA	NA	NA
>mmu-mir-294	0	0	0	NA	NA	NA
>mmu-mir-302a	0	0	0	NA	NA	NA
>mmu-mir-208a	0	0	0	NA	NA	NA
>mmu-mir-325	0	0	0	NA	NA	NA
>mmu-mir-135b	0	0	0	NA	NA	NA
>mmu-mir-200c	0	0	0	NA	NA	NA
>mmu-mir-124-1	0	0	0	NA	NA	NA
>mmu-mir-124-2	0	0	0	NA	NA	NA
>mmu-mir-217	0	0	0	NA	NA	NA
>mmu-mir-219-2	0	0	0	NA	NA	NA
>mmu-mir-384	0	0	0	NA	NA	NA
>mmu-mir-448	0	0	0	NA	NA	NA
>mmu-mir-465a	0	0	0	NA	NA	NA
>mmu-mir-468	0	0	0	NA	NA	NA
>mmu-mir-471	0	0	0	NA	NA	NA
>mmu-mir-489	0	0	0	NA	NA	NA
>mmu-mir-546	0	0	0	NA	NA	NA
>mmu-mir-547	0	0	0	NA	NA	NA
>mmu-mir-367	0	0	0	NA	NA	NA
>mmu-mir-20b	0	0	0	NA	NA	NA
>mmu-mir-302b	0	0	0	NA	NA	NA
>mmu-mir-302c	0	0	0	NA	NA	NA
>mmu-mir-302d	0	0	0	NA	NA	NA
>mmu-mir-1224	0	0	0	NA	NA	NA
>mmu-mir-216b	0	0	0	NA	NA	NA
>mmu-mir-551b	0	0	0	NA	NA	NA
>mmu-mir-762	0	0	0	NA	NA	NA
>mmu-mir-761	0	0	0	NA	NA	NA
>mmu-mir-3059	0	0	0	NA	NA	NA
>mmu-mir-3106	0	0	0	NA	NA	NA
>mmu-mir-759	0	0	0	NA	NA	NA
>mmu-mir-760	0	0	0	NA	NA	NA
>mmu-mir-678	0	0	0	NA	NA	NA
>mmu-mir-680-1	0	0	0	NA	NA	NA
>mmu-mir-680-2	0	0	0	NA	NA	NA
>mmu-mir-680-3	0	0	0	NA	NA	NA
>mmu-mir-681	0	0	0	NA	NA	NA
>mmu-mir-682	0	0	0	NA	NA	NA
>mmu-mir-683-1	0	0	0	NA	NA	NA
>mmu-mir-684-1	0	0	0	NA	NA	NA
>mmu-mir-684-2	0	0	0	NA	NA	NA
>mmu-mir-686	0	0	0	NA	NA	NA
>mmu-mir-719	0	0	0	NA	NA	NA
>mmu-mir-687	0	0	0	NA	NA	NA
>mmu-mir-688	0	0	0	NA	NA	NA
>mmu-mir-691	0	0	0	NA	NA	NA
>mmu-mir-692-1	0	0	0	NA	NA	NA
>mmu-mir-692-2	0	0	0	NA	NA	NA
>mmu-mir-695	0	0	0	NA	NA	NA
>mmu-mir-697	0	0	0	NA	NA	NA
>mmu-mir-703	0	0	0	NA	NA	NA
>mmu-mir-704	0	0	0	NA	NA	NA
>mmu-mir-705	0	0	0	NA	NA	NA
>mmu-mir-706	0	0	0	NA	NA	NA
>mmu-mir-707	0	0	0	NA	NA	NA
>mmu-mir-709	0	0	0	NA	NA	NA
>mmu-mir-710	0	0	0	NA	NA	NA
>mmu-mir-711	0	0	0	NA	NA	NA
>mmu-mir-717	0	0	0	NA	NA	NA
>mmu-mir-718	0	0	0	NA	NA	NA
>mmu-mir-721	0	0	0	NA	NA	NA
>mmu-mir-804	0	0	0	NA	NA	NA
>mmu-mir-741	0	0	0	NA	NA	NA
>mmu-mir-742	0	0	0	NA	NA	NA
>mmu-mir-743a	0	0	0	NA	NA	NA
>mmu-mir-743b	0	0	0	NA	NA	NA
>mmu-mir-880	0	0	0	NA	NA	NA
>mmu-mir-881	0	0	0	NA	NA	NA
>mmu-mir-882	0	0	0	NA	NA	NA
>mmu-mir-883b	0	0	0	NA	NA	NA
>mmu-mir-105	0	0	0	NA	NA	NA
>mmu-mir-18b	0	0	0	NA	NA	NA
>mmu-mir-327	0	0	0	NA	NA	NA
>mmu-mir-343	0	0	0	NA	NA	NA
>mmu-mir-453	0	0	0	NA	NA	NA
>mmu-mir-465b-1	0	0	0	NA	NA	NA
>mmu-mir-465b-2	0	0	0	NA	NA	NA
>mmu-mir-466f-1	0	0	0	NA	NA	NA
>mmu-mir-509	0	0	0	NA	NA	NA
>mmu-mir-568	0	0	0	NA	NA	NA
>mmu-mir-590	0	0	0	NA	NA	NA
>mmu-mir-654	0	0	0	NA	NA	NA
>mmu-mir-449b	0	0	0	NA	NA	NA
>mmu-mir-875	0	0	0	NA	NA	NA
>mmu-mir-669k	0	0	0	NA	NA	NA
>mmu-mir-669g	0	0	0	NA	NA	NA
>mmu-mir-1186a	0	0	0	NA	NA	NA
>mmu-mir-1187	0	0	0	NA	NA	NA
>mmu-mir-669j	0	0	0	NA	NA	NA
>mmu-mir-669i	0	0	0	NA	NA	NA
>mmu-mir-466f-4	0	0	0	NA	NA	NA
>mmu-mir-1190	0	0	0	NA	NA	NA
>mmu-mir-466j	0	0	0	NA	NA	NA
>mmu-mir-1194	0	0	0	NA	NA	NA
>mmu-mir-467g	0	0	0	NA	NA	NA
>mmu-mir-467h	0	0	0	NA	NA	NA
>mmu-mir-1902	0	0	0	NA	NA	NA
>mmu-mir-1897	0	0	0	NA	NA	NA
>mmu-mir-1905	0	0	0	NA	NA	NA
>mmu-mir-1895	0	0	0	NA	NA	NA
>mmu-mir-1899	0	0	0	NA	NA	NA
>mmu-mir-1900	0	0	0	NA	NA	NA
>mmu-mir-1906-1	0	0	0	NA	NA	NA
>mmu-mir-1896	0	0	0	NA	NA	NA
>mmu-mir-1904	0	0	0	NA	NA	NA
>mmu-mir-1898	0	0	0	NA	NA	NA
>mmu-mir-1907	0	0	0	NA	NA	NA
>mmu-mir-1894	0	0	0	NA	NA	NA
>mmu-mir-1893	0	0	0	NA	NA	NA
>mmu-mir-1901	0	0	0	NA	NA	NA
>mmu-mir-1928	0	0	0	NA	NA	NA
>mmu-mir-1931	0	0	0	NA	NA	NA
>mmu-mir-1936	0	0	0	NA	NA	NA
>mmu-mir-1940	0	0	0	NA	NA	NA
>mmu-mir-1942	0	0	0	NA	NA	NA
>mmu-mir-1952	0	0	0	NA	NA	NA
>mmu-mir-1961	0	0	0	NA	NA	NA
>mmu-mir-1962	0	0	0	NA	NA	NA
>mmu-mir-1963	0	0	0	NA	NA	NA
>mmu-mir-1967	0	0	0	NA	NA	NA
>mmu-mir-1946b	0	0	0	NA	NA	NA
>mmu-mir-1970	0	0	0	NA	NA	NA
>mmu-mir-1971	0	0	0	NA	NA	NA
>mmu-mir-683-2	0	0	0	NA	NA	NA
>mmu-mir-2136	0	0	0	NA	NA	NA
>mmu-mir-2137	0	0	0	NA	NA	NA
>mmu-mir-2139	0	0	0	NA	NA	NA
>mmu-mir-2183	0	0	0	NA	NA	NA
>mmu-mir-432	0	0	0	NA	NA	NA
>mmu-mir-599	0	0	0	NA	NA	NA
>mmu-mir-767	0	0	0	NA	NA	NA
>mmu-mir-2861	0	0	0	NA	NA	NA
>mmu-mir-3067	0	0	0	NA	NA	NA
>mmu-mir-3070a	0	0	0	NA	NA	NA
>mmu-mir-3071	0	0	0	NA	NA	NA
>mmu-mir-3078	0	0	0	NA	NA	NA
>mmu-mir-3080	0	0	0	NA	NA	NA
>mmu-mir-3085	0	0	0	NA	NA	NA
>mmu-mir-3090	0	0	0	NA	NA	NA
>mmu-mir-3100	0	0	0	NA	NA	NA
>mmu-mir-344g	0	0	0	NA	NA	NA
>mmu-mir-344f	0	0	0	NA	NA	NA
>mmu-mir-3104	0	0	0	NA	NA	NA
>mmu-mir-374c	0	0	0	NA	NA	NA
>mmu-mir-3112	0	0	0	NA	NA	NA
>mmu-mir-3113	0	0	0	NA	NA	NA
>mmu-mir-3471-1	0	0	0	NA	NA	NA
>mmu-mir-3471-2	0	0	0	NA	NA	NA
>mmu-mir-3472	0	0	0	NA	NA	NA
>mmu-mir-3474	0	0	0	NA	NA	NA
>mmu-mir-1906-2	0	0	0	NA	NA	NA
>mmu-mir-3960	0	0	0	NA	NA	NA
>mmu-mir-3961	0	0	0	NA	NA	NA
>mmu-mir-3962	0	0	0	NA	NA	NA
>mmu-mir-3964	0	0	0	NA	NA	NA
>mmu-mir-3965	0	0	0	NA	NA	NA
>mmu-mir-3966	0	0	0	NA	NA	NA
>mmu-mir-3967	0	0	0	NA	NA	NA
>mmu-mir-3968	0	0	0	NA	NA	NA
>mmu-mir-3969	0	0	0	NA	NA	NA
>mmu-mir-3971	0	0	0	NA	NA	NA
>mmu-mir-5046	0	0	0	NA	NA	NA
>mmu-mir-5098	0	0	0	NA	NA	NA
>mmu-mir-5100	0	0	0	NA	NA	NA
>mmu-mir-5101	0	0	0	NA	NA	NA
>mmu-mir-5104	0	0	0	NA	NA	NA
>mmu-mir-5106	0	0	0	NA	NA	NA
>mmu-mir-5107	0	0	0	NA	NA	NA
>mmu-mir-5112	0	0	0	NA	NA	NA
>mmu-mir-5118	0	0	0	NA	NA	NA
>mmu-mir-5120	0	0	0	NA	NA	NA
>mmu-mir-466q	0	0	0	NA	NA	NA
>mmu-mir-5124a	0	0	0	NA	NA	NA
>mmu-mir-5125	0	0	0	NA	NA	NA
>mmu-mir-5127	0	0	0	NA	NA	NA
>mmu-mir-5130	0	0	0	NA	NA	NA
>mmu-mir-5132	0	0	0	NA	NA	NA
>mmu-mir-5134	0	0	0	NA	NA	NA
>mmu-mir-3544	0	0	0	NA	NA	NA
>mmu-mir-5617	0	0	0	NA	NA	NA
>mmu-mir-5618	0	0	0	NA	NA	NA
>mmu-mir-5622	0	0	0	NA	NA	NA
>mmu-mir-5623	0	0	0	NA	NA	NA
>mmu-mir-3073b	0	0	0	NA	NA	NA
>mmu-mir-344h-1	0	0	0	NA	NA	NA
>mmu-mir-344h-2	0	0	0	NA	NA	NA
>mmu-mir-344i	0	0	0	NA	NA	NA
>mmu-mir-6237	0	0	0	NA	NA	NA
>mmu-mir-6238	0	0	0	NA	NA	NA
>mmu-mir-6239	0	0	0	NA	NA	NA
>mmu-mir-6241	0	0	0	NA	NA	NA
>mmu-mir-6244	0	0	0	NA	NA	NA
>mmu-mir-195b	0	0	0	NA	NA	NA
>mmu-mir-6335	0	0	0	NA	NA	NA
>mmu-mir-133c	0	0	0	NA	NA	NA
>mmu-mir-6336	0	0	0	NA	NA	NA
>mmu-mir-6337	0	0	0	NA	NA	NA
>mmu-mir-6338	0	0	0	NA	NA	NA
>mmu-mir-6339	0	0	0	NA	NA	NA
>mmu-mir-6340	0	0	0	NA	NA	NA
>mmu-mir-6341	0	0	0	NA	NA	NA
>mmu-mir-6342	0	0	0	NA	NA	NA
>mmu-mir-6343	0	0	0	NA	NA	NA
>mmu-mir-6344	0	0	0	NA	NA	NA
>mmu-mir-6345	0	0	0	NA	NA	NA
>mmu-mir-6346	0	0	0	NA	NA	NA
>mmu-mir-6347	0	0	0	NA	NA	NA
>mmu-mir-6348	0	0	0	NA	NA	NA
>mmu-mir-6349	0	0	0	NA	NA	NA
>mmu-mir-6350	0	0	0	NA	NA	NA
>mmu-mir-6351	0	0	0	NA	NA	NA
>mmu-mir-6352	0	0	0	NA	NA	NA
>mmu-mir-6353	0	0	0	NA	NA	NA
>mmu-mir-6355	0	0	0	NA	NA	NA
>mmu-mir-6356	0	0	0	NA	NA	NA
>mmu-mir-6357	0	0	0	NA	NA	NA
>mmu-mir-6358	0	0	0	NA	NA	NA
>mmu-mir-6359	0	0	0	NA	NA	NA
>mmu-mir-6360	0	0	0	NA	NA	NA
>mmu-mir-6361	0	0	0	NA	NA	NA
>mmu-mir-6362	0	0	0	NA	NA	NA
>mmu-mir-6363	0	0	0	NA	NA	NA
>mmu-mir-6364	0	0	0	NA	NA	NA
>mmu-mir-6365	0	0	0	NA	NA	NA
>mmu-mir-6366	0	0	0	NA	NA	NA
>mmu-mir-6367	0	0	0	NA	NA	NA
>mmu-mir-6368	0	0	0	NA	NA	NA
>mmu-mir-6369	0	0	0	NA	NA	NA
>mmu-mir-6370	0	0	0	NA	NA	NA
>mmu-mir-6371	0	0	0	NA	NA	NA
>mmu-mir-6372	0	0	0	NA	NA	NA
>mmu-mir-6373	0	0	0	NA	NA	NA
>mmu-mir-6374	0	0	0	NA	NA	NA
>mmu-mir-6375	0	0	0	NA	NA	NA
>mmu-mir-6376	0	0	0	NA	NA	NA
>mmu-mir-21b	0	0	0	NA	NA	NA
>mmu-mir-6377	0	0	0	NA	NA	NA
>mmu-mir-6378	0	0	0	NA	NA	NA
>mmu-mir-6379	0	0	0	NA	NA	NA
>mmu-mir-6380	0	0	0	NA	NA	NA
>mmu-mir-6381	0	0	0	NA	NA	NA
>mmu-mir-6382	0	0	0	NA	NA	NA
>mmu-mir-6383	0	0	0	NA	NA	NA
>mmu-mir-6384	0	0	0	NA	NA	NA
>mmu-mir-6385	0	0	0	NA	NA	NA
>mmu-mir-130c	0	0	0	NA	NA	NA
>mmu-mir-6386	0	0	0	NA	NA	NA
>mmu-mir-6387	0	0	0	NA	NA	NA
>mmu-mir-6388	0	0	0	NA	NA	NA
>mmu-mir-5124b	0	0	0	NA	NA	NA
>mmu-mir-6389	0	0	0	NA	NA	NA
>mmu-mir-6390	0	0	0	NA	NA	NA
>mmu-mir-6391	0	0	0	NA	NA	NA
>mmu-mir-6392	0	0	0	NA	NA	NA
>mmu-mir-6393	0	0	0	NA	NA	NA
>mmu-mir-6394	0	0	0	NA	NA	NA
>mmu-mir-1957b	0	0	0	NA	NA	NA
>mmu-mir-6397	0	0	0	NA	NA	NA
>mmu-mir-6398	0	0	0	NA	NA	NA
>mmu-mir-6400	0	0	0	NA	NA	NA
>mmu-mir-6401	0	0	0	NA	NA	NA
>mmu-mir-6402	0	0	0	NA	NA	NA
>mmu-mir-6403	0	0	0	NA	NA	NA
>mmu-mir-6404	0	0	0	NA	NA	NA
>mmu-mir-6405	0	0	0	NA	NA	NA
>mmu-mir-496b	0	0	0	NA	NA	NA
>mmu-mir-6406	0	0	0	NA	NA	NA
>mmu-mir-6407	0	0	0	NA	NA	NA
>mmu-mir-6408	0	0	0	NA	NA	NA
>mmu-mir-6409	0	0	0	NA	NA	NA
>mmu-mir-6410	0	0	0	NA	NA	NA
>mmu-mir-6411	0	0	0	NA	NA	NA
>mmu-mir-6412	0	0	0	NA	NA	NA
>mmu-mir-6414	0	0	0	NA	NA	NA
>mmu-mir-6415	0	0	0	NA	NA	NA
>mmu-mir-6416	0	0	0	NA	NA	NA
>mmu-mir-6417	0	0	0	NA	NA	NA
>mmu-mir-6418	0	0	0	NA	NA	NA
>mmu-mir-6419	0	0	0	NA	NA	NA
>mmu-mir-6420	0	0	0	NA	NA	NA
>mmu-mir-873b	0	0	0	NA	NA	NA
>mmu-mir-451b	0	0	0	NA	NA	NA
>mmu-mir-30f	0	0	0	NA	NA	NA
>mmu-mir-6537	0	0	0	NA	NA	NA
>mmu-mir-6538	0	0	0	NA	NA	NA
>mmu-mir-6541	0	0	0	NA	NA	NA
>mmu-mir-692-3	0	0	0	NA	NA	NA

## Sheet: WT P2 Vs P5
id	baseMean	baseMean_P2	baseMean_P5	foldChange (P5/P2)	log2FoldChange (P5/P2)	padj
>mmu-mir-22	1.01601e+06	777204	1.25481e+06	1.61452	0.691106	1.4904e-07
>mmu-mir-143	542661	333064	752259	2.2586	1.17543	1.98701e-19
>mmu-mir-21a	381146	348369	413924	1.18818	0.248748	0.117242
>mmu-let-7i	202792	165122	240462	1.45627	0.54228	5.24182e-05
>mmu-mir-127	191917	166729	217105	1.30214	0.380886	0.00808401
>mmu-mir-99b	171557	202406	140708	0.695178	-0.524546	0.000156915
>mmu-mir-27b	166246	122276	210215	1.71918	0.781721	1.44032e-07
>mmu-let-7f-1	127156	108543	145768	1.34296	0.425417	0.0024201
>mmu-let-7f-2	127156	108543	145768	1.34296	0.425417	0.0024201
>mmu-mir-10b	120049	85540.6	154558	1.80683	0.853464	2.99239e-09
>mmu-mir-10a	95514.1	67730.8	123297	1.8204	0.864257	0.0031444
>mmu-mir-411	81066	67757.9	94374.2	1.39281	0.478003	0.000715115
>mmu-let-7a-1	78209.9	66464.5	89955.4	1.35344	0.436626	0.0019138
>mmu-let-7a-2	78209.9	66464.5	89955.4	1.35344	0.436626	0.0019138
>mmu-mir-181a-2	63719.3	47897.3	79541.3	1.66066	0.73176	5.01917e-08
>mmu-mir-181a-1	63719.3	47897.3	79541.3	1.66066	0.73176	5.01917e-08
>mmu-mir-148a	59316.9	53304.9	65328.9	1.22557	0.293453	0.0555034
>mmu-mir-30a	49366.2	40071.4	58661	1.46391	0.54983	5.90912e-05
>mmu-mir-34c	50131.5	34211	66052.1	1.93072	0.949142	6.39613e-13
>mmu-mir-125a	45112.2	47460.2	42764.3	0.901056	-0.150312	0.543373
>mmu-mir-92a-1	43022.7	56237.9	29807.4	0.530023	-0.915874	3.44097e-12
>mmu-let-7g	45485.8	39482.8	51488.9	1.30408	0.383037	0.00645082
>mmu-mir-191	45719.8	35462.6	55976.9	1.57848	0.658535	8.4656e-07
>mmu-mir-199a-1	46347.9	32366.5	60329.3	1.86395	0.89836	6.50604e-12
>mmu-mir-199a-2	46347.9	32366.5	60329.3	1.86395	0.89836	6.50604e-12
>mmu-mir-199b	46347.9	32366.5	60329.3	1.86395	0.89836	6.50604e-12
>mmu-mir-26a-1	43582.4	33378.1	53786.6	1.61143	0.688344	2.28312e-07
>mmu-mir-26a-2	43582.4	33378.1	53786.6	1.61143	0.688344	2.28312e-07
>mmu-mir-410	32749.5	31866.2	33632.8	1.05544	0.0778413	1
>mmu-mir-100	28235.9	34918.3	21553.5	0.617255	-0.696062	1.50703e-07
>mmu-let-7e	27589.3	25255.2	29923.4	1.18484	0.244692	0.147384
>mmu-mir-30d	27643.9	21546.5	33741.3	1.56598	0.647064	1.34628e-06
>mmu-let-7c-1	26885.9	20385.8	33385.9	1.6377	0.711671	7.42806e-08
>mmu-let-7c-2	26885.9	20385.8	33385.9	1.6377	0.711671	7.42806e-08
>mmu-mir-125b-2	25233.3	27422.9	23043.8	0.840314	-0.251	0.145068
>mmu-mir-125b-1	25233.3	27422.9	23043.8	0.840314	-0.251	0.145068
>mmu-let-7d	25136.8	21251.1	29022.4	1.36569	0.449633	0.00140235
>mmu-mir-31	23442.7	23673.5	23212	0.980506	-0.0284016	1
>mmu-mir-30e	20110.2	17386.9	22833.5	1.31326	0.393154	0.00645082
>mmu-mir-136	17518	14283.7	20752.3	1.45286	0.538899	0.000101185
>mmu-mir-98	16189.7	14786.4	17593	1.18981	0.250733	0.130393
>mmu-mir-25	14574	17373.1	11774.8	0.677761	-0.561151	0.000548269
>mmu-mir-26b	15260.9	12376.9	18144.8	1.46602	0.551908	8.55808e-05
>mmu-mir-434	13464.3	11269	15659.7	1.38962	0.474695	0.000924416
>mmu-mir-541	12776.2	11562.5	13989.9	1.20994	0.274934	0.429922
>mmu-mir-16-1	12733.7	10182.7	15284.7	1.50105	0.585968	2.16356e-05
>mmu-mir-16-2	12733.7	10182.7	15284.7	1.50105	0.585968	2.16356e-05
>mmu-mir-378a	11177.2	12937.5	9416.89	0.727874	-0.45824	0.00141934
>mmu-mir-409	11087.8	11325	10850.5	0.958103	-0.0617469	1
>mmu-mir-222	11280.6	10099.5	12461.6	1.23388	0.3032	0.108963
>mmu-mir-29a	10707.1	10106.7	11307.5	1.11881	0.161968	0.446124
>mmu-mir-301a	10495.3	9165.84	11824.7	1.29009	0.367468	0.0177361
>mmu-mir-221	9974.74	8344.99	11604.5	1.39059	0.475699	0.000735902
>mmu-mir-381	8799.1	9744.98	7853.22	0.805873	-0.311376	0.049907
>mmu-mir-151	8809.8	8218.51	9401.09	1.14389	0.193952	0.312895
>mmu-mir-27a	8888.26	7325.21	10451.3	1.42676	0.512741	0.00026126
>mmu-mir-298	8336.12	8698.61	7973.63	0.916656	-0.125548	0.774942
>mmu-mir-186	7878.73	6992.11	8765.34	1.2536	0.326083	0.0417379
>mmu-mir-431	7262.84	6510.11	8015.57	1.23125	0.300124	0.332775
>mmu-mir-300	5947.64	5941.57	5953.71	1.00204	0.00294373	1
>mmu-mir-103-1	5633.3	4336.77	6929.84	1.59792	0.676199	9.57675e-07
>mmu-mir-103-2	5633.3	4336.77	6929.84	1.59792	0.676199	9.57675e-07
>mmu-mir-181c	5186.68	4921.14	5452.21	1.10792	0.147848	0.684825
>mmu-mir-181b-1	5022.35	4241.44	5803.25	1.36823	0.452307	0.00263942
>mmu-mir-181b-2	5022.35	4241.44	5803.25	1.36823	0.452307	0.00263942
>mmu-mir-140	4856.82	4467.55	5246.09	1.17427	0.23176	0.205757
>mmu-mir-540	4431.48	4863.54	3999.41	0.822325	-0.28222	0.103096
>mmu-mir-351	4277.07	5414.86	3139.28	0.579752	-0.786493	0.000715115
>mmu-mir-423	4335.37	4656.2	4014.53	0.862191	-0.213921	0.309321
>mmu-mir-341	4277.12	4424.52	4129.72	0.933371	-0.0994769	0.974592
>mmu-mir-28a	4208.51	3750.11	4666.91	1.24447	0.315536	0.0619387
>mmu-mir-320	3623.54	3182.83	4064.26	1.27693	0.352684	0.0338798
>mmu-mir-192	3309.69	2632.93	3986.44	1.51407	0.598433	3.49385e-05
>mmu-mir-148b	3374.43	2211.72	4537.14	2.05141	1.03662	0.000167294
>mmu-mir-99a	2861.1	4120.72	1601.49	0.388642	-1.36349	1.76539e-22
>mmu-mir-501	2990.42	3475.22	2505.62	0.720994	-0.47194	0.0016426
>mmu-mir-145a	3166.23	2485.72	3846.74	1.54754	0.629972	1.07356e-05
>mmu-mir-532	2971.72	3323.12	2620.32	0.788511	-0.342798	0.0445778
>mmu-mir-146a	3416.64	964.843	5868.43	6.08227	2.60461	8.14703e-77
>mmu-mir-134	2904.03	3042.95	2765.11	0.908695	-0.138133	0.731548
>mmu-mir-214	3075.51	2263.33	3887.7	1.71769	0.780467	6.22827e-08
>mmu-mir-34a	2932.46	2386.08	3478.84	1.45798	0.543966	0.000310665
>mmu-mir-744	2763.91	2448.5	3079.31	1.25763	0.330707	0.0479669
>mmu-mir-182	2367.31	3038.27	1696.36	0.558333	-0.840801	0.0440767
>mmu-mir-93	2384.63	2689.98	2079.28	0.772974	-0.371509	0.180646
>mmu-mir-340	2262.01	2387.25	2136.77	0.895075	-0.159919	0.672271
>mmu-mir-872	2238.5	1942.48	2534.52	1.30479	0.383816	0.0191688
>mmu-mir-23a	2202.68	2019.88	2385.48	1.181	0.240013	0.247289
>mmu-mir-130a	2166.35	2083.47	2249.23	1.07956	0.110441	0.898071
>mmu-let-7b	2124.92	1747.29	2502.55	1.43225	0.518282	0.0533849
>mmu-mir-101a	2130.9	1423.68	2838.11	1.9935	0.995303	6.96146e-12
>mmu-mir-380	1969.86	1951.5	1988.22	1.01882	0.0268954	1
>mmu-mir-30c-1	1947.49	1900.16	1994.81	1.04982	0.0701361	1
>mmu-mir-30c-2	1947.49	1900.16	1994.81	1.04982	0.0701361	1
>mmu-mir-181d	1948.88	1760.36	2137.4	1.21419	0.279989	0.142281
>mmu-mir-615	1739.46	1808.26	1670.65	0.923899	-0.114193	1
>mmu-mir-433	1770.12	1633.77	1906.47	1.16691	0.222698	0.507454
>mmu-mir-7a-1	1662.35	2105.59	1219.11	0.578986	-0.788399	2.28312e-07
>mmu-mir-7a-2	1662.35	2105.59	1219.11	0.578986	-0.788399	2.28312e-07
>mmu-mir-337	1732.79	1757.23	1708.36	0.972191	-0.0406886	1
>mmu-mir-484	1749.82	1681.17	1818.47	1.08167	0.113264	0.884136
>mmu-mir-24-1	1673.23	986.754	2359.71	2.39138	1.25785	5.37869e-17
>mmu-mir-24-2	1673.23	986.754	2359.71	2.39138	1.25785	5.37869e-17
>mmu-mir-34b	1596.32	1078.04	2114.6	1.96153	0.971977	2.26759e-10
>mmu-mir-210	1522.11	732.045	2312.17	3.15851	1.65924	8.32397e-29
>mmu-mir-676	1395.71	1285.14	1506.28	1.17208	0.22907	0.35295
>mmu-mir-5105	1442.62	1061.95	1823.29	1.71692	0.779825	0.000156915
>mmu-mir-196b	1404.56	1122.21	1686.91	1.5032	0.58804	0.0103264
>mmu-mir-224	1183.41	1678.25	688.562	0.410285	-1.2853	8.59791e-11
>mmu-mir-152	1231.33	952.564	1510.1	1.5853	0.664751	3.12307e-05
>mmu-mir-425	1212.95	793.199	1632.71	2.05839	1.04151	5.66891e-11
>mmu-mir-19b-2	1007.85	1324.37	691.323	0.522001	-0.937875	0.00263942
>mmu-mir-19b-1	1007.85	1324.37	691.323	0.522001	-0.937875	0.00263942
>mmu-mir-17	992.384	1243	741.764	0.596751	-0.744799	7.12867e-06
>mmu-mir-23b	986.126	758.186	1214.07	1.60128	0.679222	0.000899188
>mmu-mir-101b	975.175	800.563	1149.79	1.43622	0.52228	0.00269855
>mmu-mir-146b	1028.82	535.792	1521.85	2.84037	1.50608	5.90912e-05
>mmu-mir-379	952.072	864.274	1039.87	1.20317	0.266844	0.270799
>mmu-mir-322	885.671	974.429	796.913	0.817825	-0.290136	0.598738
>mmu-mir-92a-2	839.519	1180.65	498.39	0.422132	-1.24423	1.64603e-13
>mmu-mir-20a	842.266	1145.51	539.023	0.470554	-1.08757	1.00219e-10
>mmu-mir-1983	860.406	1058.53	662.286	0.625667	-0.676533	7.3041e-05
>mmu-mir-218-1	894.282	900.094	888.471	0.987087	-0.0187516	1
>mmu-mir-218-2	894.282	900.094	888.471	0.987087	-0.0187516	1
>mmu-mir-369	906.081	802.606	1009.56	1.25785	0.330956	0.398867
>mmu-mir-30b	886.938	834.934	938.941	1.12457	0.169372	0.691089
>mmu-mir-328	912.107	598.881	1225.33	2.04604	1.03283	3.06557e-10
>mmu-mir-1193	763.518	1017.69	509.347	0.500494	-0.998575	5.83707e-09
>mmu-mir-299a	769.773	803.416	736.13	0.91625	-0.126186	0.925217
>mmu-mir-132	818.861	557.412	1080.31	1.93808	0.954632	3.65976e-05
>mmu-mir-1839	750.842	565.664	936.021	1.65473	0.726596	3.12307e-05
>mmu-mir-666	721.955	691.084	752.825	1.08934	0.123454	0.93534
>mmu-mir-674	691.772	807.249	576.294	0.713899	-0.486208	0.0158498
>mmu-mir-673	681.269	683.647	678.891	0.993043	-0.010072	1
>mmu-mir-130b	650.612	773.619	527.605	0.681995	-0.552167	0.00510985
>mmu-mir-671	646.473	661.589	631.357	0.954304	-0.0674792	1
>mmu-mir-582	634.975	609.934	660.016	1.08211	0.113849	1
>mmu-mir-196a-1	609.813	454.905	764.722	1.68106	0.749369	0.000486345
>mmu-mir-196a-2	609.813	454.905	764.722	1.68106	0.749369	0.000486345
>mmu-mir-92b	559.936	654.677	465.195	0.710573	-0.492946	0.0210367
>mmu-mir-155	585.856	527.773	643.94	1.22011	0.287008	0.244788
>mmu-mir-212	551.332	634.681	467.983	0.73735	-0.439578	0.442919
>mmu-mir-378c	535.616	599.188	472.045	0.787807	-0.344085	0.133374
>mmu-mir-376c	546.035	550.51	541.561	0.983743	-0.0236467	1
>mmu-mir-365-1	548.403	500.966	595.84	1.18938	0.250212	0.357033
>mmu-mir-365-2	548.403	500.966	595.84	1.18938	0.250212	0.357033
>mmu-mir-3096b	499.469	685.554	313.383	0.457124	-1.12934	3.05614e-09
>mmu-mir-421	481.498	600.834	362.162	0.602765	-0.730333	0.029513
>mmu-mir-376b	490.294	470.703	509.886	1.08325	0.11536	1
>mmu-mir-15b	456.053	462.407	449.698	0.972516	-0.0402062	1
>mmu-mir-126	475.555	371.351	579.76	1.56122	0.642674	0.00207131
>mmu-mir-15a	485.296	312.916	657.675	2.10176	1.0716	1.84957e-08
>mmu-mir-574	427.396	356.985	497.807	1.39448	0.479723	0.0540207
>mmu-mir-361	406.365	393.351	419.378	1.06617	0.0924338	1
>mmu-mir-679	394.715	397.576	391.854	0.985607	-0.0209149	1
>mmu-mir-329	406.464	273.825	539.103	1.96879	0.977308	1.37515e-06
>mmu-mir-335	344.289	497.181	191.397	0.384965	-1.3772	0.00622607
>mmu-mir-154	388.6	277.123	500.078	1.80453	0.851625	6.11504e-05
>mmu-mir-493	365.648	366.37	364.926	0.99606	-0.00569616	1
>mmu-mir-5117	358.267	394.62	321.913	0.815754	-0.293794	0.366698
>mmu-mir-29b-1	366.046	356.885	375.207	1.05134	0.0722287	1
>mmu-mir-29b-2	366.046	356.885	375.207	1.05134	0.0722287	1
>mmu-mir-19a	322.298	461.339	183.257	0.397228	-1.33196	0.0118438
>mmu-mir-486	335.361	400.864	269.858	0.67319	-0.570915	0.0159852
>mmu-mir-3107	335.361	400.864	269.858	0.67319	-0.570915	0.0159852
>mmu-mir-668	360.358	280.691	440.026	1.56765	0.648607	0.0389794
>mmu-mir-301b	348.515	322.396	374.635	1.16203	0.216651	0.687205
>mmu-mir-106b	326.227	397.565	254.889	0.641125	-0.641322	0.00672768
>mmu-mir-485	344.101	312.984	375.217	1.19884	0.261638	0.489782
>mmu-mir-483	288.667	544.658	32.6761	0.0599939	-4.05904	3.6533e-56
>mmu-mir-543	330.072	334.169	325.975	0.975478	-0.0358191	1
>mmu-mir-370	311.791	353.159	270.422	0.765723	-0.385106	0.346688
>mmu-mir-382	325.448	267.07	383.826	1.43718	0.523237	0.0440767
>mmu-mir-296	293.977	267.746	320.207	1.19593	0.258138	0.517343
>mmu-mir-376a	286.158	230.799	341.517	1.47972	0.565322	0.29166
>mmu-mir-128-1	265.756	322.396	209.115	0.648629	-0.624534	0.0132794
>mmu-mir-128-2	265.756	322.396	209.115	0.648629	-0.624534	0.0132794
>mmu-mir-149	258.178	314.185	202.17	0.643476	-0.636042	0.0501011
>mmu-mir-455	275.18	238.119	312.242	1.31129	0.390984	0.20647
>mmu-mir-107	266.721	259.049	274.393	1.05923	0.0830188	1
>mmu-mir-496a	261.11	279.281	242.939	0.869874	-0.201122	0.831023
>mmu-mir-183	261.454	264.505	258.403	0.976931	-0.0336709	1
>mmu-mir-3096a	239.604	334.251	144.957	0.433677	-1.20531	6.001e-07
>mmu-mir-672	250.424	246.498	254.35	1.03185	0.0452379	1
>mmu-mir-487b	236.678	260.82	212.535	0.81487	-0.295358	0.442919
>mmu-mir-18a	213.36	295.537	131.184	0.443882	-1.17175	3.39471e-06
>mmu-mir-345	221.825	247.142	196.508	0.795119	-0.330758	0.371977
>mmu-mir-142	237.136	165.693	308.578	1.86235	0.897121	0.890576
>mmu-mir-9-2	201.863	296.056	107.669	0.363679	-1.45926	0.212341
>mmu-mir-9-1	201.863	296.056	107.669	0.363679	-1.45926	0.212341
>mmu-mir-9-3	201.863	296.056	107.669	0.363679	-1.45926	0.212341
>mmu-mir-323	206.235	213.099	199.371	0.935578	-0.0960696	1
>mmu-mir-758	194.745	251.414	138.076	0.5492	-0.864597	0.00135954
>mmu-mir-204	188.713	178.018	199.407	1.12015	0.163691	1
>mmu-mir-193b	187.515	156.186	218.843	1.40117	0.48663	0.135803
>mmu-mir-129-1	188.853	147.437	230.268	1.5618	0.643214	0.0287936
>mmu-mir-129-2	188.853	147.437	230.268	1.5618	0.643214	0.0287936
>mmu-mir-1197	176.786	200.59	152.982	0.762661	-0.390887	0.332775
>mmu-mir-5099	170.038	223.204	116.871	0.523607	-0.933444	0.00246619
>mmu-mir-3068	184.882	134.319	235.446	1.75289	0.809733	0.00437661
>mmu-mir-1843a	183.196	98.2706	268.122	2.7284	1.44806	3.9514e-08
>mmu-mir-1843b	183.196	98.2706	268.122	2.7284	1.44806	3.9514e-08
>mmu-mir-185	165.987	161.881	170.092	1.05072	0.0713771	1
>mmu-mir-6243	154.155	199.462	108.848	0.545708	-0.8738	0.0031444
>mmu-mir-5109	151.274	205.182	97.3663	0.474537	-1.07541	0.000324619
>mmu-mir-205	129.433	257.723	1.14427	0.00443992	-7.81525	0.0280471
>mmu-mir-495	150.345	138.001	162.69	1.17891	0.237453	1
>mmu-mir-362	143.434	160.841	126.027	0.783552	-0.3519	0.478807
>mmu-mir-6539	131.504	206.279	56.7283	0.275007	-1.86246	1.79789e-09
>mmu-mir-450a-1	133.441	195.278	71.6053	0.366684	-1.44739	2.78479e-06
>mmu-mir-450a-2	133.441	195.278	71.6053	0.366684	-1.44739	2.78479e-06
>mmu-mir-342	135.878	136.56	135.195	0.989999	-0.0145011	1
>mmu-mir-330	140.528	104.607	176.448	1.68678	0.754268	0.0168722
>mmu-mir-412	125.216	146.733	103.699	0.706716	-0.500798	0.215825
>mmu-mir-190a	127.077	131.02	123.133	0.939805	-0.089567	1
>mmu-mir-667	127.434	119.068	135.801	1.14054	0.189717	1
>mmu-mir-200b	106.837	212.529	1.14577	0.00539113	-7.5352	0.0150745
>mmu-mir-377	121.252	138.797	103.708	0.747192	-0.420448	0.391636
>mmu-mir-350	121.658	133.324	109.992	0.824998	-0.277538	0.805622
>mmu-mir-652	121.963	103.583	140.344	1.3549	0.438185	0.363492
>mmu-mir-504	113.46	138.682	88.2376	0.636257	-0.652319	0.0982844
>mmu-mir-29c	121.536	94.1188	148.953	1.58261	0.662301	0.0712368
>mmu-mir-1964	111.135	116.861	105.409	0.902003	-0.148795	1
>mmu-mir-450b	103.539	150.377	56.7013	0.377061	-1.40713	6.13783e-05
>mmu-mir-374b	110.48	112.109	108.851	0.97094	-0.0425466	1
>mmu-mir-664	114.874	89.4073	140.341	1.56968	0.650471	0.0766436
>mmu-mir-215	125.97	38.2273	213.712	5.59055	2.48299	3.89123e-15
>mmu-mir-592	123.235	43.6942	202.775	4.64079	2.21437	2.17474e-12
>mmu-mir-3057	104.07	85.5354	122.605	1.43338	0.519421	0.27188
>mmu-mir-500	101.791	89.5839	113.999	1.27254	0.347706	0.679106
>mmu-mir-339	96.8635	98.0532	95.6739	0.975735	-0.0354391	1
>mmu-mir-375	99.6141	80.0413	119.187	1.48907	0.574409	0.576019
>mmu-mir-1981	94.462	90.9452	97.9789	1.07734	0.107475	1
>mmu-mir-194-1	99.2424	70.7188	127.766	1.80667	0.853336	0.0295279
>mmu-mir-194-2	99.2424	70.7188	127.766	1.80667	0.853336	0.0295279
>mmu-mir-677	96.1968	66.9447	125.449	1.87392	0.906057	0.0210367
>mmu-mir-324	86.8447	60.8094	112.88	1.85629	0.892422	0.0258085
>mmu-mir-873a	83.5712	62.2903	104.852	1.68328	0.751276	0.0872061
>mmu-mir-708	75.7734	89.0866	62.4601	0.701116	-0.512274	0.394027
>mmu-mir-467c	71.3118	77.8839	64.7397	0.831233	-0.266676	0.925217
>mmu-mir-665	71.1193	78.6447	63.5939	0.808623	-0.306462	0.868832
>mmu-mir-344d-3	74.8572	54.0329	95.6814	1.7708	0.8244	0.0695099
>mmu-mir-344d-1	74.8572	54.0329	95.6814	1.7708	0.8244	0.0695099
>mmu-mir-344d-2	74.8572	54.0329	95.6814	1.7708	0.8244	0.0695099
>mmu-mir-138-2	67.5146	74.8652	60.1641	0.803632	-0.315392	0.898071
>mmu-mir-138-1	67.5146	74.8652	60.1641	0.803632	-0.315392	0.898071
>mmu-mir-3102	70.8953	47.2564	94.5341	2.00045	1.00033	0.0287936
>mmu-mir-879	65.4417	71.3139	59.5695	0.835314	-0.25961	1
>mmu-mir-1249	68.6343	50.1963	87.0724	1.73464	0.794634	0.0842752
>mmu-mir-6240	67.4023	52.9053	81.8992	1.54803	0.630436	0.995846
>mmu-mir-5121	64.673	58.2934	71.0526	1.21888	0.285556	0.931078
>mmu-mir-877	62.8821	58.739	67.0252	1.14107	0.190385	1
>mmu-mir-494	59.3693	74.0582	44.6805	0.603316	-0.729015	0.172631
>mmu-mir-344b	62.7763	41.3439	84.2087	2.03679	1.0263	0.0294199
>mmu-mir-1948	57.0767	65.453	48.7004	0.744051	-0.426526	0.757364
>mmu-mir-497	61.8573	42.9687	80.7459	1.87918	0.910103	0.511756
>mmu-mir-190b	60.4327	46.3815	74.4839	1.6059	0.683381	0.267222
>mmu-mir-690	61.6054	30.4156	92.7952	3.05091	1.60924	0.000461785
>mmu-mir-141	47.2765	88.8257	5.72734	0.0644784	-3.95504	0.180646
>mmu-mir-669l	54.2477	53.4895	55.0059	1.02835	0.0403301	1
>mmu-mir-449a	53.3148	48.778	57.8516	1.18602	0.246126	1
>mmu-mir-5097	52.8119	49.4871	56.1366	1.13437	0.181889	1
>mmu-mir-1198	49.136	51.294	46.978	0.915857	-0.126806	1
>mmu-mir-193a	47.9068	44.8381	50.9754	1.13688	0.185077	1
>mmu-mir-669c	47.0245	43.6426	50.4063	1.15498	0.207867	1
>mmu-mir-195a	46.0777	25.1498	67.0057	2.66427	1.41374	0.0672041
>mmu-mir-203	47.3106	5.36363	89.2575	16.6413	4.05669	0.693887
>mmu-mir-1943	41.42	34.7222	48.1178	1.38579	0.47071	0.693947
>mmu-mir-467d	41.7367	32.486	50.9874	1.56952	0.650322	0.445209
>mmu-mir-6540	40.2258	37.4666	42.9851	1.14729	0.198232	1
>mmu-mir-32	37.2267	41.2352	33.2183	0.80558	-0.311899	1
>mmu-mir-429	31.5528	62.5321	0.573634	0.00917344	-6.76832	0.0623222
>mmu-mir-135a-1	34.234	45.5527	22.9154	0.503051	-0.991222	0.180646
>mmu-mir-135a-2	34.234	45.5527	22.9154	0.503051	-0.991222	0.180646
>mmu-mir-3072	33.6762	36.9693	30.3831	0.821846	-0.283059	1
>mmu-let-7j	35.1563	29.6385	40.674	1.37234	0.456636	0.823784
>mmu-mir-5114	35.3384	25.4242	45.2526	1.7799	0.831798	0.243498
>mmu-mir-331	33.0996	32.9778	33.2213	1.00738	0.0106105	1
>mmu-mir-542	31.6701	35.2711	28.0691	0.795809	-0.329505	1
>mmu-mir-598	33.9369	22.0387	45.8352	2.07976	1.05642	0.129811
>mmu-mir-467e	29.3982	35.8825	22.9139	0.638581	-0.647058	0.548909
>mmu-mir-467a-1	29.3792	32.9778	25.7805	0.781753	-0.355215	1
>mmu-mir-467b	29.3792	32.9778	25.7805	0.781753	-0.355215	1
>mmu-mir-467a-2	29.3792	32.9778	25.7805	0.781753	-0.355215	1
>mmu-mir-467a-3	29.3792	32.9778	25.7805	0.781753	-0.355215	1
>mmu-mir-467a-4	29.3792	32.9778	25.7805	0.781753	-0.355215	1
>mmu-mir-467a-5	29.3792	32.9778	25.7805	0.781753	-0.355215	1
>mmu-mir-467a-6	29.3792	32.9778	25.7805	0.781753	-0.355215	1
>mmu-mir-467a-7	29.3792	32.9778	25.7805	0.781753	-0.355215	1
>mmu-mir-467a-8	29.3792	32.9778	25.7805	0.781753	-0.355215	1
>mmu-mir-467a-9	29.3792	32.9778	25.7805	0.781753	-0.355215	1
>mmu-mir-467a-10	29.3792	32.9778	25.7805	0.781753	-0.355215	1
>mmu-mir-1933	28.7645	30.0216	27.5074	0.916255	-0.126179	1
>mmu-mir-6236	30.693	11.5967	49.7892	4.29338	2.10211	0.831023
>mmu-mir-5115	28.3107	22.2724	34.3491	1.54223	0.625016	1
>mmu-mir-449c	25.1615	30.8449	19.4781	0.631484	-0.663182	0.663102
>mmu-mir-452	23.4595	32.5947	14.3244	0.439468	-1.18617	0.180646
>mmu-mir-338	22.1636	37.4557	6.87161	0.18346	-2.44646	0.00248897
>mmu-mir-1188	23.8065	29.8559	17.7572	0.594763	-0.749613	0.611277
>mmu-mir-3066	23.2804	31.6628	14.898	0.470521	-1.08767	0.255711
>mmu-mir-219-1	22.5261	27.2936	17.7587	0.650653	-0.620041	0.736537
>mmu-mir-133a-1	20.1511	35.7222	4.58007	0.128214	-2.96338	0.053639
>mmu-mir-133a-2	20.1511	35.7222	4.58007	0.128214	-2.96338	0.053639
>mmu-mir-153	19.5286	30.4618	8.59551	0.282174	-1.82535	0.0387076
>mmu-mir-3473d	20.4087	25.9269	14.8905	0.574326	-0.800058	0.543373
>mmu-mir-96	20.9462	21.267	20.6253	0.969828	-0.0441989	1
>mmu-mir-188	19.6986	24.4977	14.8995	0.6082	-0.717382	0.741078
>mmu-mir-1298	18.4068	28.2256	8.58801	0.304263	-1.71661	0.120412
>mmu-mir-1306	19.9638	19.3052	20.6223	1.06822	0.0952154	1
>mmu-mir-539	19.833	19.0362	20.6298	1.08371	0.115983	1
>mmu-mir-702	18.3687	20.1231	16.6144	0.825638	-0.276418	1
>mmu-mir-3109	17.8654	21.9816	13.7492	0.625488	-0.676947	0.84661
>mmu-mir-1247	18.7452	16.2974	21.193	1.30039	0.378947	1
>mmu-mir-466h	17.563	16.7892	18.3368	1.09218	0.127211	1
>mmu-mir-33	17.0266	18.5906	15.4626	0.831743	-0.26579	1
>mmu-mir-3082	16.0672	14.3818	17.7527	1.23439	0.303793	1
>mmu-mir-1a-1	13.8072	24.1771	3.4373	0.142172	-2.81429	0.00811758
>mmu-mir-1a-2	13.8072	24.1771	3.4373	0.142172	-2.81429	0.00811758
>mmu-mir-3105	13.353	20.3975	6.30847	0.309276	-1.69303	0.162969
>mmu-mir-344-1	15.286	9.95558	20.6163	2.07083	1.05021	0.507798
>mmu-mir-344-2	15.286	9.95558	20.6163	2.07083	1.05021	0.507798
>mmu-mir-712	13.3587	15.2567	11.4607	0.75119	-0.41275	1
>mmu-mir-1196	12.6077	15.4741	9.74128	0.629523	-0.66767	1
>mmu-mir-184	12.7494	11.757	13.7417	1.16881	0.225039	1
>mmu-mir-326	13.7193	7.38245	20.0562	2.71674	1.44188	0.238185
>mmu-mir-466d	11.7608	14.9306	8.59101	0.575394	-0.797377	0.854944
>mmu-mir-669f	11.6653	14.1644	9.16615	0.647125	-0.627884	1
>mmu-mir-346	10.8987	16.0746	5.72284	0.356019	-1.48997	0.398867
>mmu-mir-675	10.3999	17.9331	2.86667	0.159854	-2.64518	0.0512191
>mmu-mir-466f-2	10.4631	11.757	9.16914	0.779886	-0.358665	1
>mmu-mir-1930	10.1874	12.3575	8.01738	0.648786	-0.624186	1
>mmu-mir-3061	9.91631	12.958	6.87461	0.53053	-0.914494	0.882162
>mmu-mir-3095	10.3377	9.78983	10.8855	1.11192	0.153058	1
>mmu-mir-223	10.7645	7.2167	14.3124	1.98323	0.98785	0.87237
>mmu-mir-147	10.1067	9.89852	10.3149	1.04207	0.0594474	1
>mmu-mir-669a-1	9.8184	9.89852	9.73828	0.983812	-0.0235452	1
>mmu-mir-669a-2	9.8184	9.89852	9.73828	0.983812	-0.0235452	1
>mmu-mir-669a-3	9.8184	9.89852	9.73828	0.983812	-0.0235452	1
>mmu-mir-669a-4	9.8184	9.89852	9.73828	0.983812	-0.0235452	1
>mmu-mir-669a-5	9.8184	9.89852	9.73828	0.983812	-0.0235452	1
>mmu-mir-669a-6	9.8184	9.89852	9.73828	0.983812	-0.0235452	1
>mmu-mir-669a-7	9.8184	9.89852	9.73828	0.983812	-0.0235452	1
>mmu-mir-669p-1	9.8184	9.89852	9.73828	0.983812	-0.0235452	1
>mmu-mir-669a-8	9.8184	9.89852	9.73828	0.983812	-0.0235452	1
>mmu-mir-669a-9	9.8184	9.89852	9.73828	0.983812	-0.0235452	1
>mmu-mir-669p-2	9.8184	9.89852	9.73828	0.983812	-0.0235452	1
>mmu-mir-669a-10	9.8184	9.89852	9.73828	0.983812	-0.0235452	1
>mmu-mir-669a-11	9.8184	9.89852	9.73828	0.983812	-0.0235452	1
>mmu-mir-669a-12	9.8184	9.89852	9.73828	0.983812	-0.0235452	1
>mmu-mir-669d	9.60114	11.757	7.44524	0.633259	-0.659133	1
>mmu-mir-669d-2	9.60114	11.757	7.44524	0.633259	-0.659133	1
>mmu-mir-3089	9.45021	9.73277	9.16765	0.941936	-0.086299	1
>mmu-mir-122	10.0573	4.64902	15.4656	3.32664	1.73407	0.247289
>mmu-mir-1947	8.48286	10.6647	6.30098	0.590823	-0.759203	1
>mmu-mir-653	8.61979	9.78983	7.44974	0.760967	-0.394094	1
>mmu-mir-3063	8.30398	10.8821	5.72584	0.52617	-0.926399	0.912467
>mmu-mir-700	8.50556	8.42311	8.58801	1.01958	0.0279708	1
>mmu-mir-770	8.35971	8.69755	8.02188	0.922315	-0.116669	1
>mmu-mir-466a	7.8546	9.40672	6.30248	0.669997	-0.577773	1
>mmu-mir-466b-1	7.8546	9.40672	6.30248	0.669997	-0.577773	1
>mmu-mir-466b-2	7.8546	9.40672	6.30248	0.669997	-0.577773	1
>mmu-mir-466b-3	7.8546	9.40672	6.30248	0.669997	-0.577773	1
>mmu-mir-466c-1	7.8546	9.40672	6.30248	0.669997	-0.577773	1
>mmu-mir-466e	7.8546	9.40672	6.30248	0.669997	-0.577773	1
>mmu-mir-466c-2	7.8546	9.40672	6.30248	0.669997	-0.577773	1
>mmu-mir-466b-4	7.8546	9.40672	6.30248	0.669997	-0.577773	1
>mmu-mir-466b-5	7.8546	9.40672	6.30248	0.669997	-0.577773	1
>mmu-mir-466b-6	7.8546	9.40672	6.30248	0.669997	-0.577773	1
>mmu-mir-466b-7	7.8546	9.40672	6.30248	0.669997	-0.577773	1
>mmu-mir-466p	7.8546	9.40672	6.30248	0.669997	-0.577773	1
>mmu-mir-466b-8	7.8546	9.40672	6.30248	0.669997	-0.577773	1
>mmu-mir-206	7.70574	9.68115	5.73034	0.591907	-0.756557	1
>mmu-mir-1949	6.7675	11.8141	1.7209	0.145665	-2.77927	0.129811
>mmu-mir-1934	7.60661	6.61622	8.59701	1.29938	0.377828	1
>mmu-mir-3081	7.08761	7.87425	6.30098	0.8002	-0.321567	1
>mmu-mir-383	6.38034	9.89852	2.86217	0.289152	-1.7901	0.465983
>mmu-mir-187	7.15348	5.14082	9.16615	1.78301	0.834318	1
>mmu-mir-200a	5.53285	10.4936	0.572134	0.0545224	-4.19701	0.564105
>mmu-mir-1965	5.90093	8.36605	3.43581	0.410684	-1.2839	0.831023
>mmu-mir-3091	5.65653	7.87425	3.4388	0.436715	-1.19524	0.898071
>mmu-mir-3110	5.53217	7.0564	4.00794	0.567987	-0.816071	1
>mmu-mir-133b	4.73189	9.46378	0	0	#NAME?	0.0338798
>mmu-mir-3099	4.91987	7.5482	2.29154	0.303587	-1.71982	0.643305
>mmu-mir-669e	5.43408	5.14082	5.72734	1.11409	0.155868	1
>mmu-mir-694	5.21428	5.84999	4.57858	0.782664	-0.353534	1
>mmu-mir-1231	5.51516	4.15722	6.87311	1.6533	0.725346	1
>mmu-mir-490	4.98301	4.80932	5.15671	1.07223	0.100617	1
>mmu-mir-7b	4.3177	7.49113	1.14427	0.15275	-2.71076	0.371661
>mmu-mir-5709	4.99662	4.2659	5.72734	1.34259	0.425016	1
>mmu-mir-139	5.18789	3.49967	6.87611	1.96479	0.974375	1
>mmu-mir-201	5.0792	3.2823	6.87611	2.09491	1.06689	1
>mmu-mir-466f-3	4.3434	5.2495	3.4373	0.654787	-0.610902	1
>mmu-mir-466n	4.57484	3.99147	5.15821	1.29231	0.36995	1
>mmu-mir-874	4.35579	4.70064	4.01094	0.853276	-0.228916	1
>mmu-mir-3070b	4.31655	4.04853	4.58457	1.1324	0.179389	1
>mmu-mir-344c	4.12753	4.81476	3.4403	0.714532	-0.484929	1
>mmu-mir-1945	3.90923	5.52393	2.29454	0.415381	-1.26749	1
>mmu-mir-3092	3.89356	4.92345	2.86367	0.581639	-0.781803	1
>mmu-mir-669b	3.66183	5.03213	2.29154	0.455381	-1.13485	1
>mmu-mir-669m-1	3.66183	5.03213	2.29154	0.455381	-1.13485	1
>mmu-mir-669m-2	3.66183	5.03213	2.29154	0.455381	-1.13485	1
>mmu-mir-1955	3.76798	4.10015	3.43581	0.83797	-0.255029	1
>mmu-mir-5123	3.8516	4.2659	3.4373	0.805763	-0.311572	1
>mmu-mir-1191	3.30707	5.46687	1.14727	0.209858	-2.25251	0.714206
>mmu-mir-802	3.79547	3.00787	4.58307	1.5237	0.607575	1
>mmu-mir-451a	3.3874	4.48327	2.29154	0.511131	-0.968235	1
>mmu-mir-378b	3.27872	4.2659	2.29154	0.537175	-0.896535	1
>mmu-mir-1251	2.96516	5.35818	0.572134	0.106778	-3.22732	0.498792
>mmu-mir-503	3.14225	3.99147	2.29304	0.574484	-0.79966	1
>mmu-mir-1957a	3.34488	2.68181	4.00794	1.49449	0.579652	1
>mmu-mir-3473a	3.18242	3.49967	2.86517	0.818698	-0.288597	1
>mmu-mir-3473b	3.18242	3.49967	2.86517	0.818698	-0.288597	1
>mmu-mir-6413	3.18242	3.49967	2.86517	0.818698	-0.288597	1
>mmu-mir-3475	3.07448	3.2823	2.86667	0.873373	-0.195331	1
>mmu-mir-701	2.97669	2.51607	3.4373	1.36614	0.450108	1
>mmu-mir-5113	3.01685	2.02427	4.00944	1.98069	0.986002	1
>mmu-mir-871	2.82858	2.7905	2.86667	1.0273	0.038853	1
>mmu-mir-101c	2.66388	3.60835	1.7194	0.476506	-1.06943	1
>mmu-mir-211	2.60878	3.49967	1.7179	0.490876	-1.02657	1
>mmu-mir-5128	2.45993	3.7741	1.14577	0.303587	-1.71982	1
>mmu-mir-669o	2.6497	3.00787	2.29154	0.761848	-0.392425	1
>mmu-mir-1982	3.11107	0.491801	5.73034	11.6518	3.54248	0.312895
>mmu-mir-3098	2.25674	3.93985	0.573634	0.145598	-2.77994	0.801615
>mmu-mir-3060	2.58193	2.2987	2.86517	1.24643	0.317804	1
>mmu-mir-488	2.22746	3.88278	0.572134	0.147352	-2.76266	0.799378
>mmu-mir-3103	2.45964	2.62475	2.29454	0.874192	-0.193978	1
>mmu-mir-1960	2.40455	2.51607	2.29304	0.911358	-0.133911	1
>mmu-mir-696	2.31004	2.89918	1.7209	0.593582	-0.752482	1
>mmu-mir-208b	2.13116	3.11655	1.14577	0.36764	-1.44363	1
>mmu-mir-202	1.9672	3.9344	0	0	#NAME?	0.904231
>mmu-mir-5126	2.26584	2.24163	2.29004	1.02159	0.0308203	1
>mmu-mir-3470b	2.40051	1.36672	3.43431	2.51281	1.3293	1
>mmu-mir-378d	2.11623	2.51607	1.7164	0.682177	-0.551781	1
>mmu-mir-3101	2.11773	2.51607	1.7194	0.683369	-0.549263	1
>mmu-mir-1938	2.10356	1.91558	2.29154	1.19626	0.258533	1
>mmu-mir-3086	2.07503	1.85852	2.29154	1.23299	0.302163	1
>mmu-mir-1195	2.55265	2.24163	2.86367	1.27749	0.353315	1
>mmu-mir-1935	2.55265	2.24163	2.86367	1.27749	0.353315	1
>mmu-mir-3076	2.11594	1.36672	2.86517	2.09639	1.06791	1
>mmu-mir-466i	2.59357	1.74983	3.4373	1.96436	0.97406	1
>mmu-mir-3084-1	2.29333	1.14935	3.4373	2.99065	1.58046	1
>mmu-mir-3084-2	2.29333	1.14935	3.4373	2.99065	1.58046	1
>mmu-mir-505	1.65278	2.73343	0.572134	0.20931	-2.25629	1
>mmu-mir-295	1.69295	2.24163	1.14427	0.510462	-0.970125	1
>mmu-mir-3062	1.6937	2.24163	1.14577	0.511131	-0.968235	1
>mmu-mir-3963	1.82988	1.36672	2.29304	1.67777	0.746544	1
>mmu-mir-21c	2.06085	1.25803	2.86367	2.27631	1.1867	1
>mmu-mir-297b	1.63936	2.13295	1.14577	0.537175	-0.896535	1
>mmu-mir-297a-3	1.63936	2.13295	1.14577	0.537175	-0.896535	1
>mmu-mir-297a-4	1.63936	2.13295	1.14577	0.537175	-0.896535	1
>mmu-mir-297c	1.63936	2.13295	1.14577	0.537175	-0.896535	1
>mmu-mir-1940	1.72194	1.14935	2.29454	1.99638	0.997385	1
>mmu-mir-5626	1.59665	1.4754	1.7179	1.16436	0.219541	1
>mmu-mir-511	1.4478	1.74983	1.14577	0.654787	-0.610902	1
>mmu-mir-5621	1.25803	2.51607	0	0	#NAME?	0.831023
>mmu-mir-881	1.67924	0.491801	2.86667	5.82893	2.54323	0.928907
>mmu-mir-3075	1.39271	1.64115	1.14427	0.697236	-0.52028	1
>mmu-mir-760	1.2982	2.02427	0.572134	0.282638	-1.82297	1
>mmu-mir-3058	1.48947	1.25803	1.7209	1.36793	0.451995	1
>mmu-mir-137	1.39421	1.64115	1.14727	0.699063	-0.516505	1
>mmu-mir-3077	1.39421	1.64115	1.14727	0.699063	-0.516505	1
>mmu-mir-6538	1.62339	0.383116	2.86367	7.47468	2.90201	0.931759
>mmu-mir-150	1.52888	0.766233	2.29154	2.99065	1.58046	1
>mmu-mir-1927	1.43438	1.14935	1.7194	1.49598	0.58109	1
>mmu-mir-1199	1.31058	1.4754	1.14577	0.776581	-0.364792	1
>mmu-mir-299b	1.77553	1.25803	2.29304	1.82272	0.866089	1
>mmu-mir-5098	1.35075	0.983601	1.7179	1.74654	0.804503	1
>mmu-mir-709	1.16098	1.74983	0.572134	0.326965	-1.61279	1
>mmu-mir-200c	1.06647	2.13295	0	0	#NAME?	0.957168
>mmu-mir-3473e	1.01034	0.874917	1.14577	1.30957	0.389098	1
>mmu-mir-1966	1.2019	1.25803	1.14577	0.910762	-0.134855	1
>mmu-mir-3097	1.10664	1.64115	0.572134	0.348618	-1.52028	1
>mmu-mir-135b	1.10739	1.64115	0.573634	0.349532	-1.5165	1
>mmu-mir-470	1.43259	0	2.86517	Inf	Inf	0.643305
>mmu-mir-5615-1	1.44855	1.74983	1.14727	0.655644	-0.609016	1
>mmu-mir-5615-2	1.44855	1.74983	1.14727	0.655644	-0.609016	1
>mmu-mir-297a-1	1.2019	1.25803	1.14577	0.910762	-0.134855	1
>mmu-mir-297a-2	1.2019	1.25803	1.14577	0.910762	-0.134855	1
>mmu-mir-5103	1.02452	1.4754	0.573634	0.388798	-1.36291	1
>mmu-mir-5710	0.969426	1.36672	0.572134	0.418619	-1.25629	1
>mmu-mir-499	1.01034	0.874917	1.14577	1.30957	0.389098	1
>mmu-mir-2137	0.915084	1.25803	0.572134	0.454785	-1.13674	1
>mmu-mir-1969	1.01109	0.874917	1.14727	1.31129	0.390984	1
>mmu-mir-5122	1.01109	0.874917	1.14727	1.31129	0.390984	1
>mmu-mir-363	0.820575	1.64115	0	0	#NAME?	1
>mmu-mir-876	1.14502	0	2.29004	Inf	Inf	0.831023
>mmu-mir-5106	1.14652	0	2.29304	Inf	Inf	0.831023
>mmu-mir-547	1.05126	0.383116	1.7194	4.48794	2.16605	1
>mmu-mir-384	0.766233	1.53247	0	0	#NAME?	1
>mmu-mir-106a	0.737701	1.4754	0	0	#NAME?	1
>mmu-mir-1192	0.737701	1.4754	0	0	#NAME?	1
>mmu-let-7k	1.39167	0.491801	2.29154	4.65948	2.22017	1
>mmu-mir-3094	0.778617	0.983601	0.573634	0.583198	-0.777943	1
>mmu-mir-693	0.683359	1.36672	0	0	#NAME?	1
>mmu-mir-3079	0.818784	0.491801	1.14577	2.32974	1.22017	1
>mmu-mir-325	0.723526	0.874917	0.572134	0.65393	-0.612791	1
>mmu-mir-3108	0.723526	0.874917	0.572134	0.65393	-0.612791	1
>mmu-mir-466g	0.724275	0.874917	0.573634	0.655644	-0.609016	1
>mmu-mir-1b	0.724275	0.874917	0.573634	0.655644	-0.609016	1
>mmu-mir-5108	0.629017	1.25803	0	0	#NAME?	1
>mmu-mir-3470a	1.05051	0.383116	1.7179	4.48402	2.16479	1
>mmu-mir-5116	0.859701	0	1.7194	Inf	Inf	1
>mmu-mir-5619	0.669183	0.766233	0.572134	0.746685	-0.421428	1
>mmu-mir-544	0.765192	0.383116	1.14727	2.99457	1.58235	1
>mmu-mir-3064	0.765192	0.383116	1.14727	2.99457	1.58235	1
>mmu-mir-1912	0.669933	0.766233	0.573634	0.748642	-0.417652	1
>mmu-mir-714	0.574674	1.14935	0	0	#NAME?	1
>mmu-mir-5135	0.574674	1.14935	0	0	#NAME?	1
>mmu-mir-465c-1	0.859701	0	1.7194	Inf	Inf	1
>mmu-mir-465c-2	0.859701	0	1.7194	Inf	Inf	1
>mmu-mir-3088	0.491801	0.983601	0	0	#NAME?	1
>mmu-mir-6399	0.491801	0.983601	0	0	#NAME?	1
>mmu-mir-3074-1	0.777868	0.983601	0.572134	0.581673	-0.781719	1
>mmu-mir-3074-2	0.777868	0.983601	0.572134	0.581673	-0.781719	1
>mmu-mir-216b	0.531967	0.491801	0.572134	1.16335	0.218281	1
>mmu-mir-1264	0.532717	0.491801	0.573634	1.1664	0.222057	1
>mmu-mir-5129	0.532717	0.491801	0.573634	1.1664	0.222057	1
>mmu-mir-293	0.437458	0.874917	0	0	#NAME?	1
>mmu-mir-1929	0.437458	0.874917	0	0	#NAME?	1
>mmu-mir-1950	0.437458	0.874917	0	0	#NAME?	1
>mmu-mir-3073a	0.437458	0.874917	0	0	#NAME?	1
>mmu-mir-466m	0.437458	0.874917	0	0	#NAME?	1
>mmu-mir-3113	0.437458	0.874917	0	0	#NAME?	1
>mmu-mir-217	0.572134	0	1.14427	Inf	Inf	1
>mmu-mir-1961	0.572134	0	1.14427	Inf	Inf	1
>mmu-mir-21b	0.572134	0	1.14427	Inf	Inf	1
>mmu-mir-703	0.477625	0.383116	0.572134	1.49337	0.578572	1
>mmu-mir-741	0.573634	0	1.14727	Inf	Inf	1
>mmu-mir-5620	0.573634	0	1.14727	Inf	Inf	1
>mmu-mir-491	0.478375	0.383116	0.573634	1.49728	0.582348	1
>mmu-mir-669g	0.478375	0.383116	0.573634	1.49728	0.582348	1
>mmu-mir-3069	0.478375	0.383116	0.573634	1.49728	0.582348	1
>mmu-mir-5119	0.478375	0.383116	0.573634	1.49728	0.582348	1
>mmu-mir-291a	0.383116	0.766233	0	0	#NAME?	1
>mmu-mir-448	0.383116	0.766233	0	0	#NAME?	1
>mmu-mir-3473c	0.383116	0.766233	0	0	#NAME?	1
>mmu-mir-124-3	0.437458	0.874917	0	0	#NAME?	1
>mmu-mir-124-1	0.437458	0.874917	0	0	#NAME?	1
>mmu-mir-124-2	0.437458	0.874917	0	0	#NAME?	1
>mmu-mir-466k	0.191558	0.383116	0	0	#NAME?	1
>mmu-mir-466o	0.191558	0.383116	0	0	#NAME?	1
>mmu-mir-145b	0.818784	0.491801	1.14577	2.32974	1.22017	1
>mmu-mir-219-2	0.437458	0.874917	0	0	#NAME?	1
>mmu-mir-292	0.2459	0.491801	0	0	#NAME?	1
>mmu-mir-302b	0.2459	0.491801	0	0	#NAME?	1
>mmu-mir-762	0.2459	0.491801	0	0	#NAME?	1
>mmu-mir-670	0.2459	0.491801	0	0	#NAME?	1
>mmu-mir-763	0.2459	0.491801	0	0	#NAME?	1
>mmu-mir-466l	0.2459	0.491801	0	0	#NAME?	1
>mmu-mir-1902	0.2459	0.491801	0	0	#NAME?	1
>mmu-mir-1946a	0.2459	0.491801	0	0	#NAME?	1
>mmu-mir-3087	0.2459	0.491801	0	0	#NAME?	1
>mmu-mir-3471-1	0.2459	0.491801	0	0	#NAME?	1
>mmu-mir-3471-2	0.2459	0.491801	0	0	#NAME?	1
>mmu-mir-5136	0.2459	0.491801	0	0	#NAME?	1
>mmu-mir-5616	0.2459	0.491801	0	0	#NAME?	1
>mmu-mir-5622	0.2459	0.491801	0	0	#NAME?	1
>mmu-mir-6336	0.2459	0.491801	0	0	#NAME?	1
>mmu-mir-6380	0.2459	0.491801	0	0	#NAME?	1
>mmu-mir-1954	0.532717	0.491801	0.573634	1.1664	0.222057	1
>mmu-mir-144	0.286067	0	0.572134	Inf	Inf	1
>mmu-mir-678	0.286067	0	0.572134	Inf	Inf	1
>mmu-mir-743b	0.286067	0	0.572134	Inf	Inf	1
>mmu-mir-1900	0.286067	0	0.572134	Inf	Inf	1
>mmu-mir-3472	0.286067	0	0.572134	Inf	Inf	1
>mmu-mir-3970	0.286067	0	0.572134	Inf	Inf	1
>mmu-mir-3572	0.286067	0	0.572134	Inf	Inf	1
>mmu-mir-5133	0.286067	0	0.572134	Inf	Inf	1
>mmu-mir-6537	0.286067	0	0.572134	Inf	Inf	1
>mmu-mir-489	0.286817	0	0.573634	Inf	Inf	1
>mmu-mir-3083	0.286817	0	0.573634	Inf	Inf	1
>mmu-mir-344g	0.286817	0	0.573634	Inf	Inf	1
>mmu-mir-3112	0.286817	0	0.573634	Inf	Inf	1
>mmu-mir-28c	0.286817	0	0.573634	Inf	Inf	1
>mmu-mir-5100	0.286817	0	0.573634	Inf	Inf	1
>mmu-mir-5125	0.286817	0	0.573634	Inf	Inf	1
>mmu-mir-5627	0.286817	0	0.573634	Inf	Inf	1
>mmu-mir-6411	0.286817	0	0.573634	Inf	Inf	1
>mmu-mir-669k	0.478375	0.383116	0.573634	1.49728	0.582348	1
>mmu-mir-669i	0.478375	0.383116	0.573634	1.49728	0.582348	1
>mmu-mir-719	0.191558	0.383116	0	0	#NAME?	1
>mmu-mir-878	0.191558	0.383116	0	0	#NAME?	1
>mmu-mir-1894	0.191558	0.383116	0	0	#NAME?	1
>mmu-mir-1953	0.191558	0.383116	0	0	#NAME?	1
>mmu-mir-1958	0.191558	0.383116	0	0	#NAME?	1
>mmu-mir-3093	0.191558	0.383116	0	0	#NAME?	1
>mmu-mir-344e	0.191558	0.383116	0	0	#NAME?	1
>mmu-mir-1186b	0.191558	0.383116	0	0	#NAME?	1
>mmu-mir-5046	0.191558	0.383116	0	0	#NAME?	1
>mmu-mir-5120	0.191558	0.383116	0	0	#NAME?	1
>mmu-mir-5132	0.191558	0.383116	0	0	#NAME?	1
>mmu-mir-692-1	0	0	0	NA	NA	NA
>mmu-mir-692-2	0	0	0	NA	NA	NA
>mmu-mir-692-3	0	0	0	NA	NA	NA
>mmu-mir-18b	0.286067	0	0.572134	Inf	Inf	1
>mmu-mir-1187	0.286067	0	0.572134	Inf	Inf	1
>mmu-mir-466f-4	0.286067	0	0.572134	Inf	Inf	1
>mmu-mir-6395	0.286817	0	0.573634	Inf	Inf	1
>mmu-mir-3070a	0.191558	0.383116	0	0	#NAME?	1
>mmu-mir-3962	0.191558	0.383116	0	0	#NAME?	1
>mmu-mir-465a	0	0	0	NA	NA	NA
>mmu-mir-465b-1	0	0	0	NA	NA	NA
>mmu-mir-465b-2	0	0	0	NA	NA	NA
>mmu-mir-466f-1	0	0	0	NA	NA	NA
>mmu-mir-207	0	0	0	NA	NA	NA
>mmu-mir-290	0	0	0	NA	NA	NA
>mmu-mir-294	0	0	0	NA	NA	NA
>mmu-mir-302a	0	0	0	NA	NA	NA
>mmu-mir-208a	0	0	0	NA	NA	NA
>mmu-mir-216a	0	0	0	NA	NA	NA
>mmu-mir-463	0	0	0	NA	NA	NA
>mmu-mir-468	0	0	0	NA	NA	NA
>mmu-mir-471	0	0	0	NA	NA	NA
>mmu-mir-546	0	0	0	NA	NA	NA
>mmu-mir-367	0	0	0	NA	NA	NA
>mmu-mir-20b	0	0	0	NA	NA	NA
>mmu-mir-291b	0	0	0	NA	NA	NA
>mmu-mir-302c	0	0	0	NA	NA	NA
>mmu-mir-302d	0	0	0	NA	NA	NA
>mmu-mir-1224	0	0	0	NA	NA	NA
>mmu-mir-551b	0	0	0	NA	NA	NA
>mmu-mir-761	0	0	0	NA	NA	NA
>mmu-mir-764	0	0	0	NA	NA	NA
>mmu-mir-3059	0	0	0	NA	NA	NA
>mmu-mir-3106	0	0	0	NA	NA	NA
>mmu-mir-759	0	0	0	NA	NA	NA
>mmu-mir-680-1	0	0	0	NA	NA	NA
>mmu-mir-680-2	0	0	0	NA	NA	NA
>mmu-mir-680-3	0	0	0	NA	NA	NA
>mmu-mir-681	0	0	0	NA	NA	NA
>mmu-mir-682	0	0	0	NA	NA	NA
>mmu-mir-683-1	0	0	0	NA	NA	NA
>mmu-mir-684-1	0	0	0	NA	NA	NA
>mmu-mir-684-2	0	0	0	NA	NA	NA
>mmu-mir-686	0	0	0	NA	NA	NA
>mmu-mir-687	0	0	0	NA	NA	NA
>mmu-mir-688	0	0	0	NA	NA	NA
>mmu-mir-691	0	0	0	NA	NA	NA
>mmu-mir-695	0	0	0	NA	NA	NA
>mmu-mir-697	0	0	0	NA	NA	NA
>mmu-mir-698	0	0	0	NA	NA	NA
>mmu-mir-704	0	0	0	NA	NA	NA
>mmu-mir-705	0	0	0	NA	NA	NA
>mmu-mir-706	0	0	0	NA	NA	NA
>mmu-mir-707	0	0	0	NA	NA	NA
>mmu-mir-710	0	0	0	NA	NA	NA
>mmu-mir-711	0	0	0	NA	NA	NA
>mmu-mir-713	0	0	0	NA	NA	NA
>mmu-mir-717	0	0	0	NA	NA	NA
>mmu-mir-718	0	0	0	NA	NA	NA
>mmu-mir-721	0	0	0	NA	NA	NA
>mmu-mir-804	0	0	0	NA	NA	NA
>mmu-mir-742	0	0	0	NA	NA	NA
>mmu-mir-743a	0	0	0	NA	NA	NA
>mmu-mir-880	0	0	0	NA	NA	NA
>mmu-mir-882	0	0	0	NA	NA	NA
>mmu-mir-883a	0	0	0	NA	NA	NA
>mmu-mir-883b	0	0	0	NA	NA	NA
>mmu-mir-105	0	0	0	NA	NA	NA
>mmu-mir-327	0	0	0	NA	NA	NA
>mmu-mir-343	0	0	0	NA	NA	NA
>mmu-mir-453	0	0	0	NA	NA	NA
>mmu-mir-509	0	0	0	NA	NA	NA
>mmu-mir-568	0	0	0	NA	NA	NA
>mmu-mir-590	0	0	0	NA	NA	NA
>mmu-mir-654	0	0	0	NA	NA	NA
>mmu-mir-449b	0	0	0	NA	NA	NA
>mmu-mir-875	0	0	0	NA	NA	NA
>mmu-mir-1186a	0	0	0	NA	NA	NA
>mmu-mir-669j	0	0	0	NA	NA	NA
>mmu-mir-669h	0	0	0	NA	NA	NA
>mmu-mir-467f	0	0	0	NA	NA	NA
>mmu-mir-1190	0	0	0	NA	NA	NA
>mmu-mir-466j	0	0	0	NA	NA	NA
>mmu-mir-1194	0	0	0	NA	NA	NA
>mmu-mir-467g	0	0	0	NA	NA	NA
>mmu-mir-467h	0	0	0	NA	NA	NA
>mmu-mir-1897	0	0	0	NA	NA	NA
>mmu-mir-1905	0	0	0	NA	NA	NA
>mmu-mir-1895	0	0	0	NA	NA	NA
>mmu-mir-1903	0	0	0	NA	NA	NA
>mmu-mir-1899	0	0	0	NA	NA	NA
>mmu-mir-1892	0	0	0	NA	NA	NA
>mmu-mir-1906-1	0	0	0	NA	NA	NA
>mmu-mir-1896	0	0	0	NA	NA	NA
>mmu-mir-1904	0	0	0	NA	NA	NA
>mmu-mir-1898	0	0	0	NA	NA	NA
>mmu-mir-1907	0	0	0	NA	NA	NA
>mmu-mir-1893	0	0	0	NA	NA	NA
>mmu-mir-1901	0	0	0	NA	NA	NA
>mmu-mir-1928	0	0	0	NA	NA	NA
>mmu-mir-1931	0	0	0	NA	NA	NA
>mmu-mir-1932	0	0	0	NA	NA	NA
>mmu-mir-1936	0	0	0	NA	NA	NA
>mmu-mir-1941	0	0	0	NA	NA	NA
>mmu-mir-1942	0	0	0	NA	NA	NA
>mmu-mir-1951	0	0	0	NA	NA	NA
>mmu-mir-1952	0	0	0	NA	NA	NA
>mmu-mir-669n	0	0	0	NA	NA	NA
>mmu-mir-1956	0	0	0	NA	NA	NA
>mmu-mir-1962	0	0	0	NA	NA	NA
>mmu-mir-1963	0	0	0	NA	NA	NA
>mmu-mir-1967	0	0	0	NA	NA	NA
>mmu-mir-1968	0	0	0	NA	NA	NA
>mmu-mir-1946b	0	0	0	NA	NA	NA
>mmu-mir-1970	0	0	0	NA	NA	NA
>mmu-mir-1971	0	0	0	NA	NA	NA
>mmu-mir-683-2	0	0	0	NA	NA	NA
>mmu-mir-2136	0	0	0	NA	NA	NA
>mmu-mir-2139	0	0	0	NA	NA	NA
>mmu-mir-2183	0	0	0	NA	NA	NA
>mmu-mir-432	0	0	0	NA	NA	NA
>mmu-mir-599	0	0	0	NA	NA	NA
>mmu-mir-767	0	0	0	NA	NA	NA
>mmu-mir-2861	0	0	0	NA	NA	NA
>mmu-mir-3065	0	0	0	NA	NA	NA
>mmu-mir-3067	0	0	0	NA	NA	NA
>mmu-mir-3071	0	0	0	NA	NA	NA
>mmu-mir-3078	0	0	0	NA	NA	NA
>mmu-mir-3080	0	0	0	NA	NA	NA
>mmu-mir-3085	0	0	0	NA	NA	NA
>mmu-mir-3090	0	0	0	NA	NA	NA
>mmu-mir-3100	0	0	0	NA	NA	NA
>mmu-mir-344f	0	0	0	NA	NA	NA
>mmu-mir-3104	0	0	0	NA	NA	NA
>mmu-mir-374c	0	0	0	NA	NA	NA
>mmu-mir-3474	0	0	0	NA	NA	NA
>mmu-mir-1906-2	0	0	0	NA	NA	NA
>mmu-mir-3960	0	0	0	NA	NA	NA
>mmu-mir-3961	0	0	0	NA	NA	NA
>mmu-mir-3964	0	0	0	NA	NA	NA
>mmu-mir-3965	0	0	0	NA	NA	NA
>mmu-mir-3966	0	0	0	NA	NA	NA
>mmu-mir-3967	0	0	0	NA	NA	NA
>mmu-mir-3968	0	0	0	NA	NA	NA
>mmu-mir-3969	0	0	0	NA	NA	NA
>mmu-mir-28b	0	0	0	NA	NA	NA
>mmu-mir-3971	0	0	0	NA	NA	NA
>mmu-mir-5101	0	0	0	NA	NA	NA
>mmu-mir-5104	0	0	0	NA	NA	NA
>mmu-mir-5107	0	0	0	NA	NA	NA
>mmu-mir-5110	0	0	0	NA	NA	NA
>mmu-mir-5112	0	0	0	NA	NA	NA
>mmu-mir-5118	0	0	0	NA	NA	NA
>mmu-mir-466q	0	0	0	NA	NA	NA
>mmu-mir-5124a	0	0	0	NA	NA	NA
>mmu-mir-5127	0	0	0	NA	NA	NA
>mmu-mir-5130	0	0	0	NA	NA	NA
>mmu-mir-5131	0	0	0	NA	NA	NA
>mmu-mir-5134	0	0	0	NA	NA	NA
>mmu-mir-3544	0	0	0	NA	NA	NA
>mmu-mir-5617	0	0	0	NA	NA	NA
>mmu-mir-5618	0	0	0	NA	NA	NA
>mmu-mir-5623	0	0	0	NA	NA	NA
>mmu-mir-3073b	0	0	0	NA	NA	NA
>mmu-mir-5624	0	0	0	NA	NA	NA
>mmu-mir-5625	0	0	0	NA	NA	NA
>mmu-mir-344h-1	0	0	0	NA	NA	NA
>mmu-mir-344h-2	0	0	0	NA	NA	NA
>mmu-mir-344i	0	0	0	NA	NA	NA
>mmu-mir-6237	0	0	0	NA	NA	NA
>mmu-mir-6238	0	0	0	NA	NA	NA
>mmu-mir-6239	0	0	0	NA	NA	NA
>mmu-mir-6241	0	0	0	NA	NA	NA
>mmu-mir-6244	0	0	0	NA	NA	NA
>mmu-mir-195b	0	0	0	NA	NA	NA
>mmu-mir-6335	0	0	0	NA	NA	NA
>mmu-mir-133c	0	0	0	NA	NA	NA
>mmu-mir-6337	0	0	0	NA	NA	NA
>mmu-mir-6338	0	0	0	NA	NA	NA
>mmu-mir-6339	0	0	0	NA	NA	NA
>mmu-mir-6340	0	0	0	NA	NA	NA
>mmu-mir-6341	0	0	0	NA	NA	NA
>mmu-mir-6342	0	0	0	NA	NA	NA
>mmu-mir-6343	0	0	0	NA	NA	NA
>mmu-mir-6344	0	0	0	NA	NA	NA
>mmu-mir-6345	0	0	0	NA	NA	NA
>mmu-mir-6346	0	0	0	NA	NA	NA
>mmu-mir-6347	0	0	0	NA	NA	NA
>mmu-mir-6348	0	0	0	NA	NA	NA
>mmu-mir-6349	0	0	0	NA	NA	NA
>mmu-mir-6350	0	0	0	NA	NA	NA
>mmu-mir-6351	0	0	0	NA	NA	NA
>mmu-mir-6352	0	0	0	NA	NA	NA
>mmu-mir-6353	0	0	0	NA	NA	NA
>mmu-mir-6354	0	0	0	NA	NA	NA
>mmu-mir-6355	0	0	0	NA	NA	NA
>mmu-mir-6356	0	0	0	NA	NA	NA
>mmu-mir-6357	0	0	0	NA	NA	NA
>mmu-mir-6358	0	0	0	NA	NA	NA
>mmu-mir-6359	0	0	0	NA	NA	NA
>mmu-mir-6360	0	0	0	NA	NA	NA
>mmu-mir-6361	0	0	0	NA	NA	NA
>mmu-mir-6362	0	0	0	NA	NA	NA
>mmu-mir-6363	0	0	0	NA	NA	NA
>mmu-mir-6364	0	0	0	NA	NA	NA
>mmu-mir-6365	0	0	0	NA	NA	NA
>mmu-mir-6366	0	0	0	NA	NA	NA
>mmu-mir-6367	0	0	0	NA	NA	NA
>mmu-mir-6368	0	0	0	NA	NA	NA
>mmu-mir-6369	0	0	0	NA	NA	NA
>mmu-mir-6370	0	0	0	NA	NA	NA
>mmu-mir-6371	0	0	0	NA	NA	NA
>mmu-mir-6372	0	0	0	NA	NA	NA
>mmu-mir-6373	0	0	0	NA	NA	NA
>mmu-mir-6374	0	0	0	NA	NA	NA
>mmu-mir-6375	0	0	0	NA	NA	NA
>mmu-mir-6376	0	0	0	NA	NA	NA
>mmu-mir-6377	0	0	0	NA	NA	NA
>mmu-mir-6378	0	0	0	NA	NA	NA
>mmu-mir-6379	0	0	0	NA	NA	NA
>mmu-mir-6381	0	0	0	NA	NA	NA
>mmu-mir-6382	0	0	0	NA	NA	NA
>mmu-mir-6383	0	0	0	NA	NA	NA
>mmu-mir-6384	0	0	0	NA	NA	NA
>mmu-mir-6385	0	0	0	NA	NA	NA
>mmu-mir-130c	0	0	0	NA	NA	NA
>mmu-mir-6386	0	0	0	NA	NA	NA
>mmu-mir-6387	0	0	0	NA	NA	NA
>mmu-mir-6388	0	0	0	NA	NA	NA
>mmu-mir-5124b	0	0	0	NA	NA	NA
>mmu-mir-6389	0	0	0	NA	NA	NA
>mmu-mir-6390	0	0	0	NA	NA	NA
>mmu-mir-6391	0	0	0	NA	NA	NA
>mmu-mir-6392	0	0	0	NA	NA	NA
>mmu-mir-6393	0	0	0	NA	NA	NA
>mmu-mir-6394	0	0	0	NA	NA	NA
>mmu-mir-1957b	0	0	0	NA	NA	NA
>mmu-mir-6396	0	0	0	NA	NA	NA
>mmu-mir-6397	0	0	0	NA	NA	NA
>mmu-mir-6398	0	0	0	NA	NA	NA
>mmu-mir-6400	0	0	0	NA	NA	NA
>mmu-mir-6401	0	0	0	NA	NA	NA
>mmu-mir-6402	0	0	0	NA	NA	NA
>mmu-mir-6403	0	0	0	NA	NA	NA
>mmu-mir-6404	0	0	0	NA	NA	NA
>mmu-mir-6405	0	0	0	NA	NA	NA
>mmu-mir-496b	0	0	0	NA	NA	NA
>mmu-mir-6406	0	0	0	NA	NA	NA
>mmu-mir-6407	0	0	0	NA	NA	NA
>mmu-mir-6408	0	0	0	NA	NA	NA
>mmu-mir-6409	0	0	0	NA	NA	NA
>mmu-mir-6410	0	0	0	NA	NA	NA
>mmu-mir-6412	0	0	0	NA	NA	NA
>mmu-mir-6414	0	0	0	NA	NA	NA
>mmu-mir-6415	0	0	0	NA	NA	NA
>mmu-mir-6416	0	0	0	NA	NA	NA
>mmu-mir-6417	0	0	0	NA	NA	NA
>mmu-mir-6418	0	0	0	NA	NA	NA
>mmu-mir-6419	0	0	0	NA	NA	NA
>mmu-mir-6420	0	0	0	NA	NA	NA
>mmu-mir-873b	0	0	0	NA	NA	NA
>mmu-mir-451b	0	0	0	NA	NA	NA
>mmu-mir-30f	0	0	0	NA	NA	NA
>mmu-mir-6541	0	0	0	NA	NA	NA
